# Supplementary material for: Novel artificial intelligence assisted Landsat-8 imagery analysis for mango orchard detection and area mapping
Source: PLoS One. 2024 Jun 14;19(6):e0304450. doi: 10.1371/journal.pone.0304450 (PMC11178224; doi:10.1371/journal.pone.0304450)
Supplement: S1 Data — (CSV) [file pone.0304450.s001.csv]

SAMPLE	CLASS	B2	B3	B4	B5	B6	B7	B8	B8A
1	1	208	578	372	1101	2974	3590	3284	3842
2	1	271	651	495	1183	2522	2986	2608	3203
3	1	284	595	523	1094	2503	2921	2664	3260
4	1	313	629	444	1116	2524	2931	2894	3279
5	1	246	597	387	1124	2859	3352	3138	3643
6	1	452	851	523	1448	3371	3794	4050	4176
7	1	288	634	403	1240	2823	3439	3096	3409
8	1	270	672	373	1123	3004	3404	3820	3825
9	1	247	616	342	1116	2632	3159	3238	3296
10	1	248	599	304	1072	2794	3325	3160	3713
11	1	208	578	372	1101	2974	3590	3284	3842
12	1	216	650	307	1073	2896	3494	3430	3727
13	1	284	689	364	1130	3450	4162	4018	4339
14	1	423	767	622	1237	2670	3140	2776	3458
15	1	285	590	512	1182	2361	2790	2818	3044
16	1	360	658	597	1116	2524	2931	2824	3279
17	1	244	602	339	1093	2819	3435	3178	3665
18	1	478	949	861	1397	2785	3236	3046	3452
19	1	650	1036	866	1270	2645	2939	3144	3241
20	1	283	628	484	1000	2485	2889	2856	3192
21	1	254	697	348	1073	2955	3470	3836	3700
22	1	279	684	527	1239	2750	3043	2994	3489
23	1	234	662	273	969	2952	3649	3896	3770
24	1	288	722	384	1147	2870	3356	3504	3792
25	1	339	621	499	1397	2785	3236	3256	3452
26	1	284	682	369	1101	2974	3590	3414	3842
27	1	304	717	535	1137	2610	3083	2824	3155
28	1	350	720	581	1166	2678	3051	2842	3134
29	1	230	618	353	1147	2870	3356	3210	3792
30	1	159	585	319	1075	2812	3364	3428	3643
31	1	240	518	282	971	2703	3281	3244	3560
32	1	208	548	331	980	2698	3201	2964	3411
33	1	265	627	451	1057	2549	3187	2984	3343
34	1	234	583	376	1119	2906	3443	3140	3487
35	1	284	682	369	1101	2974	3590	3414	3842
36	1	219	559	377	1101	2539	3025	3216	3348
37	1	352	734	490	1273	2954	3535	3376	3641
38	1	303	667	519	1153	2632	3090	3186	3330
39	1	173	558	353	1007	2648	3199	2932	3340
40	1	221	546	395	962	2522	3051	2758	3299
41	1	238	604	408	1153	2632	3090	2928	3330
42	1	243	589	366	1087	2774	3346	3352	3748
43	1	317	658	579	1144	2271	2646	2770	2965
44	1	541	932	883	1223	2325	2840	2566	2807
45	1	225	557	306	1053	2717	3334	2922	3526
46	1	473	750	633	1195	2601	2944	3044	3270
47	1	360	663	558	1239	2750	3043	2504	3489
48	1	251	596	330	1147	2870	3356	3232	3792
49	1	361	687	484	1073	2955	3470	2844	3700
50	1	315	561	509	1107	2360	2866	2640	3099
51	1	415	785	546	1182	2658	2973	3040	3462
52	1	454	922	693	1356	2624	2929	3386	3318
53	1	266	708	466	1078	2603	3058	3128	3399
54	1	439	699	741	1270	2645	2939	2690	3241
55	1	319	653	364	1033	2638	3132	3194	3462
56	1	208	548	331	980	2698	3201	2964	3411
57	1	283	604	422	1101	2539	3025	3262	3348
58	1	203	591	377	1116	2632	3159	3020	3296
59	1	271	674	375	1280	2981	3502	3674	3682
60	1	194	553	333	1095	2718	3171	3060	3470
61	1	442	774	776	1267	2509	2899	3104	3209
62	1	242	676	349	1073	2896	3494	3694	3727
63	1	159	559	247	1193	3193	3905	3338	4315
64	1	498	959	654	1485	2888	3376	3516	3625
65	1	254	763	436	1230	2862	3406	3172	3407
66	1	243	721	368	1112	3052	3698	3572	4030
67	1	316	677	481	1237	2670	3140	2902	3458
68	1	554	922	1009	1348	2270	2620	2540	2955
69	1	208	576	321	1053	2717	3334	3034	3526
70	1	263	674	320	1087	2774	3346	3532	3748
71	1	245	606	372	1007	2655	3226	3206	3393
72	1	247	599	403	1153	2632	3090	3208	3330
73	1	263	610	477	1133	2517	3041	3112	3245
74	1	300	645	447	1000	2485	2889	3000	3192
75	1	318	594	451	1144	2271	2646	2598	2965
76	1	376	775	523	1164	3104	3800	3008	3861
77	1	258	603	373	1084	2844	3377	3230	3763
78	1	343	708	584	1183	2522	2986	2764	3203
79	1	305	710	379	1095	2718	3171	3312	3470
80	1	251	662	331	1075	2812	3364	3274	3643
81	1	292	707	397	1199	2654	3049	3160	3447
82	1	247	616	342	1116	2632	3159	3238	3296
83	1	252	636	411	1231	2673	3230	3294	3379
84	1	247	616	342	1116	2632	3159	3238	3296
85	1	317	658	579	1144	2271	2646	2770	2965
86	1	352	734	490	1273	2954	3535	3376	3641
87	1	270	672	373	1123	3004	3404	3820	3825
88	1	394	777	507	1189	3059	3545	3342	3786
89	1	343	708	584	1183	2522	2986	2764	3203
90	1	292	707	397	1199	2654	3049	3160	3447
91	1	209	584	314	1065	2703	3283	3426	3402
92	1	330	604	430	1297	2882	3472	3050	3716
93	1	301	620	541	1183	2522	2986	2896	3203
94	1	267	669	391	1095	2718	3171	3406	3470
95	1	411	760	708	1267	2509	2899	2780	3209
96	1	266	694	349	1231	2673	3230	3364	3379
97	1	394	777	507	1189	3059	3545	3342	3786
98	1	304	717	535	1137	2610	3083	2824	3155
99	1	204	557	357	1057	2549	3187	3150	3343
100	1	452	793	672	1260	2481	2676	2646	3151
101	1	370	677	502	1267	2509	2899	2766	3209
102	1	159	585	319	1075	2812	3364	3428	3643
103	1	390	703	549	1149	2531	2928	2978	3197
104	1	285	618	403	1007	2655	3226	2852	3393
105	1	296	663	365	1123	3004	3404	2902	3825
106	1	272	638	417	1051	2592	3088	2922	3345
107	1	234	583	376	1119	2906	3443	3140	3487
108	1	380	658	482	1051	2470	2970	2800	3169
109	1	318	590	468	1127	2573	3032	2666	3224
110	1	271	704	361	1164	3104	3800	3702	3861
111	1	332	619	474	1128	2377	2740	2542	3048
112	1	179	609	289	1017	2675	3324	3212	3456
113	1	318	590	468	1127	2573	3032	2666	3224
114	1	240	518	282	971	2703	3281	3244	3560
115	1	231	649	348	1127	3131	3937	4140	4342
116	1	369	717	599	1199	2654	3049	2976	3447
117	1	288	634	403	1240	2823	3439	3096	3409
118	1	271	674	375	1280	2981	3502	3674	3682
119	1	194	570	289	1052	2795	3428	3220	3561
120	1	429	928	767	1376	2870	3458	3242	3450
121	1	287	648	364	1147	2870	3356	3198	3792
122	1	361	687	484	1073	2955	3470	2844	3700
123	1	269	515	485	994	2491	2910	2668	3296
124	1	273	617	299	969	2952	3649	3774	3770
125	1	249	566	301	1131	3166	3715	3614	4150
126	1	247	616	342	1116	2632	3159	3238	3296
127	1	343	660	470	1128	2377	2740	2524	3048
128	1	230	735	431	1193	3193	3905	3780	4315
129	1	402	759	657	1153	2632	3090	2912	3330
130	1	404	802	559	1239	2750	3043	3500	3489
131	1	275	685	431	1176	3212	4024	4228	4097
132	1	369	694	648	1107	2360	2866	2880	3099
133	1	270	672	373	1123	3004	3404	3820	3825
134	1	213	612	300	1052	2795	3428	3480	3561
135	1	260	674	406	1100	2622	2932	3010	3295
136	1	222	599	333	1072	2794	3325	3212	3713
137	1	373	719	485	1182	2658	2973	3228	3462
138	1	401	749	666	1182	2361	2790	2844	3044
139	1	361	621	502	1143	2936	3526	2938	3623
140	1	181	539	270	1064	3168	3788	3504	4052
141	1	270	661	498	1176	2585	2957	3050	3278
142	1	197	620	291	1149	3336	3931	4058	4170
143	1	480	808	888	1223	2325	2840	2580	2807
144	1	238	538	332	1119	2906	3443	3030	3487
145	1	206	566	337	1011	2610	3231	3032	3338
146	1	377	746	645	1231	2673	3230	3022	3379
147	1	271	674	375	1280	2981	3502	3674	3682
148	1	189	499	368	975	2611	3098	2968	3530
149	1	181	539	270	1064	3168	3788	3504	4052
150	1	582	972	884	1527	2601	2893	3298	3208
151	1	332	619	474	1128	2377	2740	2542	3048
152	1	288	744	424	1073	2955	3470	3798	3700
153	1	247	599	403	1153	2632	3090	3208	3330
154	1	227	512	342	1007	2648	3199	2468	3340
155	1	211	533	266	1064	3168	3788	3596	4052
156	1	168	460	289	1106	2498	2815	2502	3201
157	1	348	719	590	1397	2785	3236	2896	3452
158	1	288	744	424	1073	2955	3470	3798	3700
159	1	500	893	860	1239	2750	3043	2944	3489
160	1	243	721	368	1112	3052	3698	3572	4030
161	1	250	678	374	1112	3052	3698	3676	4030
162	1	247	662	311	1075	2812	3364	3260	3643
163	1	348	719	590	1397	2785	3236	2896	3452
164	1	304	717	535	1137	2610	3083	2824	3155
165	1	283	726	375	1308	3327	3972	3886	4134
166	1	189	558	375	1045	2390	2916	2984	3074
167	1	309	630	539	1376	2870	3458	3034	3450
168	1	165	492	285	933	2586	2949	2942	3291
169	1	305	710	379	1095	2718	3171	3312	3470
170	1	230	542	332	1074	2965	3606	3366	3736
171	1	315	645	424	1125	2485	3002	2776	3164
172	1	232	602	369	1116	2703	3189	3182	3501
173	1	279	692	382	1087	2774	3346	3352	3748
174	1	315	636	422	1073	2955	3470	3174	3700
175	1	581	972	1028	1356	2624	2929	2746	3318
176	1	462	825	697	1149	2531	2928	2640	3197
177	1	168	520	284	1106	2498	2815	2622	3201
178	1	203	607	282	1064	3168	3788	3432	4052
179	1	258	603	373	1084	2844	3377	3230	3763
180	1	189	558	375	1045	2390	2916	2984	3074
181	1	223	654	255	1130	3450	4162	4316	4339
182	1	234	605	298	1127	3131	3937	4276	4342
183	1	293	715	393	1306	2928	3190	3430	3585
184	1	378	804	463	1510	2939	3386	3588	3538
185	1	260	674	406	1100	2622	2932	3010	3295
186	1	482	899	719	1510	2939	3386	3410	3538
187	1	157	505	257	1193	3193	3905	3588	4315
188	1	320	700	518	1176	2585	2957	2822	3278
189	1	554	922	1009	1348	2270	2620	2540	2955
190	1	423	767	622	1237	2670	3140	2776	3458
191	1	587	927	850	1341	2408	2815	2920	2991
192	1	410	727	547	1116	2632	3159	2900	3296
193	1	331	631	479	1176	2585	2957	2840	3278
194	1	222	612	338	1087	2774	3346	3230	3748
195	1	200	647	380	1053	2956	3452	3308	3835
196	1	159	585	319	1075	2812	3364	3428	3643
197	1	296	663	365	1123	3004	3404	2902	3825
198	1	321	665	514	1045	2390	2916	2984	3074
199	1	227	512	342	1007	2648	3199	2468	3340
200	1	249	584	345	980	2698	3201	2910	3411
201	1	266	766	339	1149	3336	3931	4016	4170
202	1	240	680	313	1149	3336	3931	4050	4170
203	1	263	714	348	1224	3250	3813	3996	4162
204	1	324	672	554	1116	2632	3159	3046	3296
205	1	227	512	342	1007	2648	3199	2468	3340
206	1	179	609	289	1017	2675	3324	3212	3456
207	1	332	619	474	1128	2377	2740	2542	3048
208	1	372	614	468	1000	2485	2889	2666	3192
209	1	480	808	888	1223	2325	2840	2580	2807
210	1	306	645	496	1124	2859	3352	3144	3643
211	1	246	602	360	1094	2503	2921	2850	3260
212	1	291	585	496	1144	2271	2646	2192	2965
213	1	190	535	291	1056	2798	3406	3122	3564
214	1	280	665	354	1096	2771	3302	3248	3561
215	1	378	722	622	1202	2524	2891	2632	3156
216	1	234	583	376	1119	2906	3443	3140	3487
217	1	288	634	403	1240	2823	3439	3096	3409
218	1	244	617	457	1193	3193	3905	3790	4315
219	1	192	501	302	962	2522	3051	2806	3299
220	1	231	630	399	1033	2638	3132	3384	3462
221	1	168	460	289	1106	2498	2815	2502	3201
222	1	315	561	509	1107	2360	2866	2640	3099
223	1	200	603	281	990	2777	3411	3544	3644
224	1	448	771	694	1137	2610	3083	3006	3155
225	1	235	589	370	1124	2859	3352	3188	3643
226	1	332	619	474	1128	2377	2740	2542	3048
227	1	221	546	395	962	2522	3051	2758	3299
228	1	338	693	489	1199	2654	3049	3218	3447
229	1	185	582	254	1052	2795	3428	3306	3561
230	1	321	665	514	1045	2390	2916	2984	3074
231	1	380	658	482	1051	2470	2970	2800	3169
232	1	378	722	622	1202	2524	2891	2632	3156
233	1	309	630	539	1376	2870	3458	3034	3450
234	1	178	495	291	990	2777	3411	3086	3644
235	1	437	844	583	1230	2862	3406	3082	3407
236	1	249	615	341	1127	3131	3937	3812	4342
237	1	190	535	291	1056	2798	3406	3122	3564
238	1	332	688	611	1082	2519	2954	2744	3268
239	1	371	686	739	1116	2524	2931	2758	3279
240	1	315	645	424	1125	2485	3002	2776	3164
241	1	260	667	459	1297	2882	3472	3772	3716
242	1	330	604	430	1297	2882	3472	3050	3716
243	1	272	566	344	1043	2798	3442	3200	3552
244	1	298	708	350	1189	3059	3545	3666	3786
245	1	224	594	288	1057	2549	3187	3200	3343
246	1	181	602	314	1007	2648	3199	2946	3340
247	1	189	558	375	1045	2390	2916	2984	3074
248	1	237	547	386	1023	2643	3140	2790	3485
249	1	300	674	536	1260	2481	2676	2610	3151
250	1	249	584	345	980	2698	3201	2910	3411
251	1	378	804	463	1510	2939	3386	3588	3538
252	1	165	492	285	933	2586	2949	2942	3291
253	1	284	682	369	1101	2974	3590	3414	3842
254	1	220	588	290	1257	3020	3609	3398	3831
255	1	369	717	599	1199	2654	3049	2976	3447
256	1	266	766	339	1149	3336	3931	4016	4170
257	1	286	615	390	990	2777	3411	3166	3644
258	1	325	657	514	1166	2678	3051	2568	3134
259	1	302	612	477	1100	2622	2932	2584	3295
260	1	263	674	320	1087	2774	3346	3532	3748
261	1	248	636	308	1240	2823	3439	3392	3409
262	1	402	744	630	1189	2542	3071	2696	3391
263	1	243	721	368	1112	3052	3698	3572	4030
264	1	260	667	459	1297	2882	3472	3772	3716
265	1	247	616	342	1116	2632	3159	3238	3296
266	1	249	615	341	1127	3131	3937	3812	4342
267	1	411	760	708	1267	2509	2899	2780	3209
268	1	488	792	670	1116	2559	2952	2958	3170
269	1	298	708	350	1189	3059	3545	3666	3786
270	1	231	630	399	1033	2638	3132	3384	3462
271	1	266	708	466	1078	2603	3058	3128	3399
272	1	236	588	321	1143	2936	3526	3660	3623
273	1	366	802	476	1376	2870	3458	3642	3450
274	1	231	606	301	1060	3066	3787	3708	4057
275	1	245	562	350	1023	2643	3140	3032	3485
276	1	320	700	518	1176	2585	2957	2822	3278
277	1	309	735	414	1257	3020	3609	3706	3831
278	1	279	692	382	1087	2774	3346	3352	3748
279	1	370	686	542	1183	2522	2986	3184	3203
280	1	462	836	725	1116	2559	2952	2934	3170
281	1	222	519	337	1038	2600	3054	2962	3428
282	1	360	658	597	1116	2524	2931	2824	3279
283	1	240	616	374	1178	2990	3545	3116	3869
284	1	307	582	519	1029	2468	2783	2486	3137
285	1	253	612	407	1114	2636	3079	3100	3261
286	1	193	628	338	1096	2771	3302	3286	3561
287	1	288	722	384	1147	2870	3356	3504	3792
288	1	230	618	353	1147	2870	3356	3210	3792
289	1	357	736	601	1182	2658	2973	3122	3462
290	1	304	717	535	1137	2610	3083	2824	3155
291	1	204	677	332	1074	2965	3606	3494	3736
292	1	213	612	300	1052	2795	3428	3480	3561
293	1	246	602	360	1094	2503	2921	2850	3260
294	1	273	565	432	1023	2643	3140	3348	3485
295	1	200	603	281	990	2777	3411	3544	3644
296	1	221	546	395	962	2522	3051	2758	3299
297	1	230	735	431	1193	3193	3905	3780	4315
298	1	380	658	482	1051	2470	2970	2800	3169
299	1	179	498	350	1065	2703	3283	2944	3402
300	1	276	648	473	1125	2485	3002	2728	3164
301	1	366	802	476	1376	2870	3458	3642	3450
302	1	370	677	502	1267	2509	2899	2766	3209
303	1	253	614	438	1189	2542	3071	2950	3391
304	1	286	628	387	1215	2753	3165	3130	3519
305	1	287	648	364	1147	2870	3356	3198	3792
306	1	243	654	308	1178	2990	3545	3260	3869
307	1	243	687	336	1112	3052	3698	3830	4030
308	1	356	766	530	1214	2830	3329	2942	3543
309	1	223	609	317	1264	2870	3301	3308	3710
310	1	321	702	591	1133	2517	3041	3072	3245
311	1	279	675	465	1045	2390	2916	2836	3074
312	1	208	630	363	1264	2870	3301	3310	3710
313	1	263	714	348	1224	3250	3813	3996	4162
314	1	237	650	323	1074	2965	3606	3288	3736
315	1	226	622	393	1011	2610	3231	3188	3338
316	1	246	667	380	1096	2771	3302	3584	3561
317	1	258	603	373	1084	2844	3377	3230	3763
318	1	231	630	399	1033	2638	3132	3384	3462
319	1	219	559	377	1101	2539	3025	3216	3348
320	1	159	585	319	1075	2812	3364	3428	3643
321	1	219	628	283	1056	2798	3406	3530	3564
322	1	359	684	604	1202	2524	2891	2686	3156
323	1	260	664	478	1101	2974	3590	3564	3842
324	1	251	662	331	1075	2812	3364	3274	3643
325	1	317	658	579	1144	2271	2646	2770	2965
326	1	315	561	509	1107	2360	2866	2640	3099
327	1	169	484	299	1045	2390	2916	2946	3074
328	1	318	590	468	1127	2573	3032	2666	3224
329	1	280	665	354	1096	2771	3302	3248	3561
330	1	264	700	461	1176	3212	4024	3548	4097
331	1	377	746	645	1231	2673	3230	3022	3379
332	1	263	714	348	1224	3250	3813	3996	4162
333	1	243	642	429	1084	2844	3377	3406	3763
334	1	290	595	468	1128	2377	2740	2888	3048
335	1	168	460	289	1106	2498	2815	2502	3201
336	1	554	922	1009	1348	2270	2620	2540	2955
337	1	300	645	447	1000	2485	2889	3000	3192
338	1	169	484	299	1045	2390	2916	2946	3074
339	1	291	634	431	1078	2603	3058	2886	3399
340	1	331	631	479	1176	2585	2957	2840	3278
341	1	270	562	458	994	2491	2910	2714	3296
342	1	348	719	590	1397	2785	3236	2896	3452
343	1	213	510	292	969	2952	3649	3212	3770
344	1	165	492	285	933	2586	2949	2942	3291
345	1	291	634	431	1078	2603	3058	2886	3399
346	1	276	677	466	1182	2658	2973	3300	3462
347	1	238	538	332	1119	2906	3443	3030	3487
348	1	182	511	344	1084	2844	3377	3330	3763
349	1	285	590	512	1182	2361	2790	2818	3044
350	1	209	584	314	1065	2703	3283	3426	3402
351	1	238	604	408	1153	2632	3090	2928	3330
352	1	284	625	423	1077	2655	3112	3090	3286
353	1	300	645	447	1000	2485	2889	3000	3192
354	1	316	677	481	1237	2670	3140	2902	3458
355	1	326	818	441	1448	3371	3794	4008	4176
356	1	199	610	281	1056	2798	3406	3330	3564
357	1	285	590	512	1182	2361	2790	2818	3044
358	1	232	591	342	1073	2896	3494	3028	3727
359	1	359	684	604	1202	2524	2891	2686	3156
360	1	243	687	336	1112	3052	3698	3830	4030
361	1	296	663	365	1123	3004	3404	2902	3825
362	1	482	899	719	1510	2939	3386	3410	3538
363	1	309	630	539	1376	2870	3458	3034	3450
364	1	271	625	446	1057	2549	3187	3056	3343
365	1	343	751	438	1224	3250	3813	3396	4162
366	1	263	610	477	1133	2517	3041	3112	3245
367	1	219	559	377	1101	2539	3025	3216	3348
368	1	247	682	321	1189	3059	3545	3228	3786
369	1	238	538	332	1119	2906	3443	3030	3487
370	1	159	559	247	1193	3193	3905	3338	4315
371	1	551	879	956	1341	2408	2815	2684	2991
372	1	253	614	438	1189	2542	3071	2950	3391
373	1	194	570	289	1052	2795	3428	3220	3561
374	1	240	518	282	971	2703	3281	3244	3560
375	1	258	606	484	1376	2870	3458	3182	3450
376	1	283	726	375	1308	3327	3972	3886	4134
377	1	190	535	291	1056	2798	3406	3122	3564
378	1	213	510	292	969	2952	3649	3212	3770
379	1	250	678	374	1112	3052	3698	3676	4030
380	1	224	608	348	1053	2956	3452	3772	3835
381	1	284	595	523	1094	2503	2921	2664	3260
382	1	240	518	282	971	2703	3281	3244	3560
383	1	326	818	441	1448	3371	3794	4008	4176
384	1	255	551	451	1078	2603	3058	2740	3399
385	1	227	609	350	1101	2974	3590	3706	3842
386	1	462	836	725	1116	2559	2952	2934	3170
387	1	251	662	331	1075	2812	3364	3274	3643
388	1	271	625	446	1057	2549	3187	3056	3343
389	1	248	599	304	1072	2794	3325	3160	3713
390	1	208	548	331	980	2698	3201	2964	3411
391	1	249	622	432	1189	2542	3071	2874	3391
392	1	456	786	802	1260	2481	2676	2554	3151
393	1	285	618	403	1007	2655	3226	2852	3393
394	1	208	548	331	980	2698	3201	2964	3411
395	1	307	681	424	1114	2636	3079	2878	3261
396	1	296	663	365	1123	3004	3404	2902	3825
397	1	307	582	519	1029	2468	2783	2486	3137
398	1	291	634	431	1078	2603	3058	2886	3399
399	1	318	590	468	1127	2573	3032	2666	3224
400	1	249	636	321	1131	3166	3715	3572	4150
401	1	587	927	850	1341	2408	2815	2920	2991
402	1	261	581	526	1128	2377	2740	2578	3048
403	1	415	785	546	1182	2658	2973	3040	3462
404	1	358	628	462	1107	2360	2866	2786	3099
405	1	224	577	305	1074	2965	3606	3310	3736
406	1	167	459	324	1048	2644	3095	2810	3418
407	1	296	646	363	1127	3131	3937	3554	4342
408	1	234	583	376	1119	2906	3443	3140	3487
409	1	304	717	535	1137	2610	3083	2824	3155
410	1	300	674	536	1260	2481	2676	2610	3151
411	1	270	661	498	1176	2585	2957	3050	3278
412	1	222	599	333	1072	2794	3325	3212	3713
413	1	260	570	374	1119	2906	3443	3040	3487
414	1	213	521	362	971	2703	3281	3194	3560
415	1	301	620	541	1183	2522	2986	2896	3203
416	1	209	584	314	1065	2703	3283	3426	3402
417	1	304	813	415	1224	3250	3813	4164	4162
418	1	271	649	404	1112	3052	3698	3802	4030
419	1	303	792	403	1164	3104	3800	4336	3861
420	1	258	606	484	1376	2870	3458	3182	3450
421	1	380	658	482	1051	2470	2970	2800	3169
422	1	411	760	708	1267	2509	2899	2780	3209
423	1	319	672	547	1143	2936	3526	2912	3623
424	1	204	591	308	969	2952	3649	3408	3770
425	1	319	653	364	1033	2638	3132	3194	3462
426	1	263	719	355	1123	3004	3404	3642	3825
427	1	253	612	407	1114	2636	3079	3100	3261
428	1	488	792	670	1116	2559	2952	2958	3170
429	1	255	643	489	1100	2622	2932	2612	3295
430	1	252	601	308	1149	3336	3931	4112	4170
431	1	404	802	559	1239	2750	3043	3500	3489
432	1	319	653	364	1033	2638	3132	3194	3462
433	1	330	604	430	1297	2882	3472	3050	3716
434	1	271	651	495	1183	2522	2986	2608	3203
435	1	326	818	441	1448	3371	3794	4008	4176
436	1	356	766	530	1214	2830	3329	2942	3543
437	1	234	641	319	1257	3020	3609	3306	3831
438	1	271	674	375	1280	2981	3502	3674	3682
439	1	287	607	415	1125	2485	3002	2852	3164
440	1	213	521	362	971	2703	3281	3194	3560
441	1	304	717	535	1137	2610	3083	2824	3155
442	1	213	521	362	971	2703	3281	3194	3560
443	1	235	589	370	1124	2859	3352	3188	3643
444	1	287	670	470	1280	2981	3502	3152	3682
445	1	251	596	330	1147	2870	3356	3232	3792
446	1	316	667	589	1199	2654	3049	2820	3447
447	1	402	759	657	1153	2632	3090	2912	3330
448	1	284	595	523	1094	2503	2921	2664	3260
449	1	249	636	321	1131	3166	3715	3572	4150
450	1	253	612	407	1114	2636	3079	3100	3261
451	1	200	603	281	990	2777	3411	3544	3644
452	1	249	615	341	1127	3131	3937	3812	4342
453	1	331	754	526	1230	2862	3406	2788	3407
454	1	423	767	622	1237	2670	3140	2776	3458
455	1	358	628	462	1107	2360	2866	2786	3099
456	1	254	615	334	1280	2981	3502	3366	3682
457	1	370	677	502	1267	2509	2899	2766	3209
458	1	255	643	489	1100	2622	2932	2612	3295
459	1	343	751	438	1224	3250	3813	3396	4162
460	1	246	571	382	1051	2592	3088	2924	3345
461	1	222	612	338	1087	2774	3346	3230	3748
462	1	268	592	383	1052	2795	3428	3362	3561
463	1	258	603	373	1084	2844	3377	3230	3763
464	1	204	591	308	969	2952	3649	3408	3770
465	1	307	582	519	1029	2468	2783	2486	3137
466	1	255	594	375	1133	2517	3041	3082	3245
467	1	284	682	369	1101	2974	3590	3414	3842
468	1	309	630	539	1376	2870	3458	3034	3450
469	1	332	688	611	1082	2519	2954	2744	3268
470	1	331	754	526	1230	2862	3406	2788	3407
471	1	173	558	353	1007	2648	3199	2932	3340
472	1	246	667	380	1096	2771	3302	3584	3561
473	1	225	550	446	962	2522	3051	2908	3299
474	1	460	774	788	1182	2361	2790	2576	3044
475	1	247	682	321	1189	3059	3545	3228	3786
476	1	247	682	321	1189	3059	3545	3228	3786
477	1	296	663	365	1123	3004	3404	2902	3825
478	1	369	717	599	1199	2654	3049	2976	3447
479	1	352	734	490	1273	2954	3535	3376	3641
480	1	204	557	357	1057	2549	3187	3150	3343
481	1	224	577	305	1074	2965	3606	3310	3736
482	1	234	587	477	1051	2470	2970	2624	3169
483	1	200	647	380	1053	2956	3452	3308	3835
484	1	249	615	341	1127	3131	3937	3812	4342
485	1	240	572	239	933	2586	2949	2954	3291
486	1	235	556	402	1023	2643	3140	2966	3485
487	1	232	602	369	1116	2703	3189	3182	3501
488	1	247	682	321	1189	3059	3545	3228	3786
489	1	332	619	474	1128	2377	2740	2542	3048
490	1	502	761	791	1356	2624	2929	2368	3318
491	1	223	654	255	1130	3450	4162	4316	4339
492	1	314	781	596	1306	2928	3190	3200	3585
493	1	423	767	622	1237	2670	3140	2776	3458
494	1	344	666	457	1116	2524	2931	3030	3279
495	1	350	720	581	1166	2678	3051	2842	3134
496	1	208	630	363	1264	2870	3301	3310	3710
497	1	179	498	350	1065	2703	3283	2944	3402
498	1	313	629	444	1116	2524	2931	2894	3279
499	1	212	623	302	1053	2717	3334	3386	3526
500	1	246	667	380	1096	2771	3302	3584	3561
501	1	220	588	290	1257	3020	3609	3398	3831
502	1	243	584	330	1094	2503	2921	2858	3260
503	1	360	663	558	1239	2750	3043	2504	3489
504	1	369	694	648	1107	2360	2866	2880	3099
505	1	200	603	281	990	2777	3411	3544	3644
506	1	384	698	697	1202	2524	2891	2346	3156
507	1	304	636	425	1270	2645	2939	2844	3241
508	1	460	774	788	1182	2361	2790	2576	3044
509	1	266	708	466	1078	2603	3058	3128	3399
510	1	259	572	395	1300	2647	3216	3130	3326
511	1	394	777	507	1189	3059	3545	3342	3786
512	1	165	510	261	1048	2644	3095	3042	3418
513	1	254	615	334	1280	2981	3502	3366	3682
514	1	214	594	435	1051	2592	3088	2766	3345
515	1	206	566	337	1011	2610	3231	3032	3338
516	1	230	671	382	1214	2830	3329	3544	3543
517	1	306	745	436	1176	3212	4024	4324	4097
518	1	233	577	376	1072	2794	3325	3344	3713
519	1	224	594	288	1057	2549	3187	3200	3343
520	1	502	761	791	1356	2624	2929	2368	3318
521	1	411	760	708	1267	2509	2899	2780	3209
522	1	193	502	373	994	2491	2910	2850	3296
523	1	371	686	739	1116	2524	2931	2758	3279
524	1	173	558	353	1007	2648	3199	2932	3340
525	1	397	875	510	1308	3327	3972	3718	4134
526	1	473	787	769	1356	2624	2929	2634	3318
527	1	260	674	406	1100	2622	2932	3010	3295
528	1	354	811	608	1237	2670	3140	3438	3458
529	1	179	498	350	1065	2703	3283	2944	3402
530	1	344	842	415	1176	3212	4024	4080	4097
531	1	257	624	337	1043	2798	3442	3754	3552
532	1	209	578	288	1038	2600	3054	2986	3428
533	1	208	548	331	980	2698	3201	2964	3411
534	1	319	653	364	1033	2638	3132	3194	3462
535	1	189	499	368	975	2611	3098	2968	3530
536	1	320	700	518	1176	2585	2957	2822	3278
537	1	185	582	254	1052	2795	3428	3306	3561
538	1	231	604	404	1093	2819	3435	3182	3665
539	1	178	495	291	990	2777	3411	3086	3644
540	1	263	674	320	1087	2774	3346	3532	3748
541	1	225	557	306	1053	2717	3334	2922	3526
542	1	200	603	281	990	2777	3411	3544	3644
543	1	266	708	466	1078	2603	3058	3128	3399
544	1	224	577	305	1074	2965	3606	3310	3736
545	1	358	628	462	1107	2360	2866	2786	3099
546	1	303	747	528	1264	2870	3301	3642	3710
547	1	344	666	457	1116	2524	2931	3030	3279
548	1	252	636	411	1231	2673	3230	3294	3379
549	1	258	603	373	1084	2844	3377	3230	3763
550	1	178	495	291	990	2777	3411	3086	3644
551	1	263	610	477	1133	2517	3041	3112	3245
552	1	300	619	371	1114	2636	3079	2886	3261
553	1	356	769	614	1257	3020	3609	3754	3831
554	1	402	759	657	1153	2632	3090	2912	3330
555	1	223	558	311	1053	2956	3452	3008	3835
556	1	204	557	357	1057	2549	3187	3150	3343
557	1	356	769	614	1257	3020	3609	3754	3831
558	1	439	794	802	1195	2601	2944	2868	3270
559	1	254	648	474	1017	2675	3324	3090	3456
560	1	343	788	521	1448	3371	3794	3730	4176
561	1	615	937	938	1202	2524	2891	2588	3156
562	1	439	699	741	1270	2645	2939	2690	3241
563	1	326	818	441	1448	3371	3794	4008	4176
564	1	384	698	697	1202	2524	2891	2346	3156
565	1	243	654	308	1178	2990	3545	3260	3869
566	1	270	562	458	994	2491	2910	2714	3296
567	1	304	818	426	1308	3327	3972	3918	4134
568	1	541	932	883	1223	2325	2840	2566	2807
569	1	361	621	502	1143	2936	3526	2938	3623
570	1	273	565	432	1023	2643	3140	3348	3485
571	1	255	594	375	1133	2517	3041	3082	3245
572	1	246	667	380	1096	2771	3302	3584	3561
573	1	246	597	387	1124	2859	3352	3138	3643
574	1	247	682	321	1189	3059	3545	3228	3786
575	1	460	774	788	1182	2361	2790	2576	3044
576	1	361	687	484	1073	2955	3470	2844	3700
577	1	313	629	444	1116	2524	2931	2894	3279
578	1	324	672	554	1116	2632	3159	3046	3296
579	1	222	599	333	1072	2794	3325	3212	3713
580	1	273	617	299	969	2952	3649	3774	3770
581	1	356	769	614	1257	3020	3609	3754	3831
582	1	330	604	430	1297	2882	3472	3050	3716
583	1	223	558	311	1053	2956	3452	3008	3835
584	1	213	612	300	1052	2795	3428	3480	3561
585	1	227	669	281	1189	3059	3545	3614	3786
586	1	230	671	382	1214	2830	3329	3544	3543
587	1	309	735	414	1257	3020	3609	3706	3831
588	1	302	612	477	1100	2622	2932	2584	3295
589	1	284	682	369	1101	2974	3590	3414	3842
590	1	223	654	255	1130	3450	4162	4316	4339
591	1	213	521	362	971	2703	3281	3194	3560
592	1	179	498	350	1065	2703	3283	2944	3402
593	1	369	717	599	1199	2654	3049	2976	3447
594	1	276	688	418	1210	2991	3625	3704	3775
595	1	239	598	415	1149	2531	2928	3348	3197
596	1	615	937	938	1202	2524	2891	2588	3156
597	1	242	676	349	1073	2896	3494	3694	3727
598	1	288	634	403	1240	2823	3439	3096	3409
599	1	260	674	406	1100	2622	2932	3010	3295
600	1	243	687	336	1112	3052	3698	3830	4030
601	1	240	616	374	1178	2990	3545	3116	3869
602	1	186	599	356	1017	2675	3324	3212	3456
603	1	235	556	402	1023	2643	3140	2966	3485
604	1	347	753	702	1267	2509	2899	2702	3209
605	1	230	735	431	1193	3193	3905	3780	4315
606	1	248	676	433	1125	2485	3002	2880	3164
607	1	214	644	338	1273	2954	3535	3466	3641
608	1	252	636	411	1231	2673	3230	3294	3379
609	1	296	646	363	1127	3131	3937	3554	4342
610	1	615	937	938	1202	2524	2891	2588	3156
611	1	730	1154	1140	1527	2601	2893	3060	3208
612	1	242	676	349	1073	2896	3494	3694	3727
613	1	208	548	331	980	2698	3201	2964	3411
614	1	401	749	666	1182	2361	2790	2844	3044
615	1	157	505	257	1193	3193	3905	3588	4315
616	1	249	615	341	1127	3131	3937	3812	4342
617	1	582	972	884	1527	2601	2893	3298	3208
618	1	390	703	549	1149	2531	2928	2978	3197
619	1	300	619	371	1114	2636	3079	2886	3261
620	1	284	682	369	1101	2974	3590	3414	3842
621	1	338	693	489	1199	2654	3049	3218	3447
622	1	372	614	468	1000	2485	2889	2666	3192
623	1	304	636	425	1270	2645	2939	2844	3241
624	1	216	567	338	971	2703	3281	3162	3560
625	1	352	734	490	1273	2954	3535	3376	3641
626	1	440	796	667	1300	2647	3216	3116	3326
627	1	276	688	418	1210	2991	3625	3704	3775
628	1	283	628	484	1000	2485	2889	2856	3192
629	1	356	766	530	1214	2830	3329	2942	3543
630	1	369	717	599	1199	2654	3049	2976	3447
631	1	372	614	468	1000	2485	2889	2666	3192
632	1	208	630	363	1264	2870	3301	3310	3710
633	1	213	571	295	980	2698	3201	2842	3411
634	1	179	609	289	1017	2675	3324	3212	3456
635	1	193	502	373	994	2491	2910	2850	3296
636	1	284	682	369	1101	2974	3590	3414	3842
637	1	326	818	441	1448	3371	3794	4008	4176
638	1	249	636	321	1131	3166	3715	3572	4150
639	1	319	653	364	1033	2638	3132	3194	3462
640	1	230	542	332	1074	2965	3606	3366	3736
641	1	182	511	344	1084	2844	3377	3330	3763
642	1	198	631	285	1075	2812	3364	3354	3643
643	1	179	609	289	1017	2675	3324	3212	3456
644	1	356	766	530	1214	2830	3329	2942	3543
645	1	358	628	462	1107	2360	2866	2786	3099
646	1	309	630	539	1376	2870	3458	3034	3450
647	1	324	728	491	1033	2638	3132	3218	3462
648	1	268	592	383	1052	2795	3428	3362	3561
649	1	440	796	667	1300	2647	3216	3116	3326
650	1	254	615	334	1280	2981	3502	3366	3682
651	1	244	653	369	1214	2830	3329	3090	3543
652	1	384	698	697	1202	2524	2891	2346	3156
653	1	199	610	281	1056	2798	3406	3330	3564
654	1	287	648	364	1147	2870	3356	3198	3792
655	1	319	653	364	1033	2638	3132	3194	3462
656	1	213	510	292	969	2952	3649	3212	3770
657	1	581	972	1028	1356	2624	2929	2746	3318
658	1	243	589	366	1087	2774	3346	3352	3748
659	1	292	707	397	1199	2654	3049	3160	3447
660	1	169	486	338	975	2611	3098	2868	3530
661	1	287	607	415	1125	2485	3002	2852	3164
662	1	357	736	601	1182	2658	2973	3122	3462
663	1	411	760	708	1267	2509	2899	2780	3209
664	1	237	547	386	1023	2643	3140	2790	3485
665	1	454	922	693	1356	2624	2929	3386	3318
666	1	615	937	938	1202	2524	2891	2588	3156
667	1	173	558	353	1007	2648	3199	2932	3340
668	1	270	562	458	994	2491	2910	2714	3296
669	1	288	744	424	1073	2955	3470	3798	3700
670	1	271	704	361	1164	3104	3800	3702	3861
671	1	313	629	444	1116	2524	2931	2894	3279
672	1	271	625	446	1057	2549	3187	3056	3343
673	1	321	702	591	1133	2517	3041	3072	3245
674	1	330	821	435	1297	2882	3472	3854	3716
675	1	439	794	802	1195	2601	2944	2868	3270
676	1	246	667	380	1096	2771	3302	3584	3561
677	1	235	556	402	1023	2643	3140	2966	3485
678	1	279	692	382	1087	2774	3346	3352	3748
679	1	378	722	622	1202	2524	2891	2632	3156
680	1	293	715	393	1306	2928	3190	3430	3585
681	1	168	460	289	1106	2498	2815	2502	3201
682	1	456	786	802	1260	2481	2676	2554	3151
683	1	234	623	304	1116	2703	3189	3076	3501
684	1	358	628	462	1107	2360	2866	2786	3099
685	1	287	607	415	1125	2485	3002	2852	3164
686	1	227	669	281	1189	3059	3545	3614	3786
687	1	222	612	338	1087	2774	3346	3230	3748
688	1	255	643	489	1100	2622	2932	2612	3295
689	1	222	599	333	1072	2794	3325	3212	3713
690	1	302	612	477	1100	2622	2932	2584	3295
691	1	415	785	546	1182	2658	2973	3040	3462
692	1	448	771	694	1137	2610	3083	3006	3155
693	1	260	633	440	1106	2498	2815	2776	3201
694	1	233	624	392	1106	2498	2815	2828	3201
695	1	300	674	536	1260	2481	2676	2610	3151
696	1	181	602	314	1007	2648	3199	2946	3340
697	1	343	788	521	1448	3371	3794	3730	4176
698	1	179	609	289	1017	2675	3324	3212	3456
699	1	370	755	606	1214	2830	3329	2924	3543
700	1	275	685	431	1176	3212	4024	4228	4097
701	1	269	515	485	994	2491	2910	2668	3296
702	1	279	686	410	1210	2991	3625	3362	3775
703	1	263	674	320	1087	2774	3346	3532	3748
704	1	276	677	466	1182	2658	2973	3300	3462
705	1	261	581	526	1128	2377	2740	2578	3048
706	1	242	676	349	1073	2896	3494	3694	3727
707	1	303	667	519	1153	2632	3090	3186	3330
708	1	473	787	769	1356	2624	2929	2634	3318
709	1	243	584	330	1094	2503	2921	2858	3260
710	1	488	792	670	1116	2559	2952	2958	3170
711	1	344	666	457	1116	2524	2931	3030	3279
712	1	190	535	291	1056	2798	3406	3122	3564
713	1	247	662	311	1075	2812	3364	3260	3643
714	1	263	674	320	1087	2774	3346	3532	3748
715	1	420	767	664	1348	2270	2620	2374	2955
716	1	218	628	308	1060	3066	3787	3860	4057
717	1	232	602	369	1116	2703	3189	3182	3501
718	1	263	719	355	1123	3004	3404	3642	3825
719	1	245	562	350	1023	2643	3140	3032	3485
720	1	401	749	666	1182	2361	2790	2844	3044
721	1	258	603	373	1084	2844	3377	3230	3763
722	1	223	654	255	1130	3450	4162	4316	4339
723	1	254	697	348	1073	2955	3470	3836	3700
724	1	243	721	368	1112	3052	3698	3572	4030
725	1	305	710	379	1095	2718	3171	3312	3470
726	1	279	686	410	1210	2991	3625	3362	3775
727	1	305	710	379	1095	2718	3171	3312	3470
728	1	200	603	281	990	2777	3411	3544	3644
729	1	240	680	313	1149	3336	3931	4050	4170
730	1	279	684	527	1239	2750	3043	2994	3489
731	1	237	547	386	1023	2643	3140	2790	3485
732	1	296	663	365	1123	3004	3404	2902	3825
733	1	166	516	323	975	2611	3098	2928	3530
734	1	259	572	395	1300	2647	3216	3130	3326
735	1	198	513	307	933	2586	2949	3172	3291
736	1	284	682	369	1101	2974	3590	3414	3842
737	1	253	612	407	1114	2636	3079	3100	3261
738	1	270	672	373	1123	3004	3404	3820	3825
739	1	454	922	693	1356	2624	2929	3386	3318
740	1	582	972	884	1527	2601	2893	3298	3208
741	1	223	654	255	1130	3450	4162	4316	4339
742	1	220	647	295	1072	2794	3325	3370	3713
743	1	270	562	458	994	2491	2910	2714	3296
744	1	193	502	373	994	2491	2910	2850	3296
745	1	282	716	389	1264	2870	3301	3558	3710
746	1	189	558	375	1045	2390	2916	2984	3074
747	1	315	561	509	1107	2360	2866	2640	3099
748	1	207	561	372	1011	2610	3231	3340	3338
749	1	315	645	424	1125	2485	3002	2776	3164
750	1	304	717	535	1137	2610	3083	2824	3155
751	1	581	972	1028	1356	2624	2929	2746	3318
752	1	581	972	1028	1356	2624	2929	2746	3318
753	1	352	734	490	1273	2954	3535	3376	3641
754	1	206	567	451	1510	2939	3386	3084	3538
755	1	199	610	281	1056	2798	3406	3330	3564
756	1	231	550	340	1056	2798	3406	3216	3564
757	1	266	766	339	1149	3336	3931	4016	4170
758	1	286	615	390	990	2777	3411	3166	3644
759	1	304	818	426	1308	3327	3972	3918	4134
760	1	204	557	357	1057	2549	3187	3150	3343
761	1	304	813	415	1224	3250	3813	4164	4162
762	1	260	667	459	1297	2882	3472	3772	3716
763	1	582	972	884	1527	2601	2893	3298	3208
764	1	194	501	289	1029	2468	2783	2752	3137
765	1	338	693	489	1199	2654	3049	3218	3447
766	1	344	755	364	1224	3250	3813	3540	4162
767	1	196	641	271	1131	3166	3715	3548	4150
768	1	246	571	382	1051	2592	3088	2924	3345
769	1	251	596	330	1147	2870	3356	3232	3792
770	1	238	483	407	1144	2271	2646	2312	2965
771	1	223	558	311	1053	2956	3452	3008	3835
772	1	502	761	791	1356	2624	2929	2368	3318
773	1	456	786	802	1260	2481	2676	2554	3151
774	1	356	769	614	1257	3020	3609	3754	3831
775	1	360	663	558	1239	2750	3043	2504	3489
776	1	270	562	458	994	2491	2910	2714	3296
777	1	190	535	291	1056	2798	3406	3122	3564
778	1	279	626	470	1127	2573	3032	3090	3224
779	1	254	697	348	1073	2955	3470	3836	3700
780	1	221	546	395	962	2522	3051	2758	3299
781	1	410	727	547	1116	2632	3159	2900	3296
782	1	271	625	446	1057	2549	3187	3056	3343
783	1	268	592	383	1052	2795	3428	3362	3561
784	1	285	618	403	1007	2655	3226	2852	3393
785	1	198	513	307	933	2586	2949	3172	3291
786	1	189	558	375	1045	2390	2916	2984	3074
787	1	234	662	273	969	2952	3649	3896	3770
788	1	260	570	374	1119	2906	3443	3040	3487
789	1	236	612	398	1123	3004	3404	3144	3825
790	1	245	562	350	1023	2643	3140	3032	3485
791	1	271	651	495	1183	2522	2986	2608	3203
792	1	252	601	308	1149	3336	3931	4112	4170
793	1	449	847	698	1240	2823	3439	3476	3409
794	1	243	642	429	1084	2844	3377	3406	3763
795	1	319	653	364	1033	2638	3132	3194	3462
796	1	194	553	333	1095	2718	3171	3060	3470
797	1	213	521	362	971	2703	3281	3194	3560
798	1	292	707	397	1199	2654	3049	3160	3447
799	1	248	636	308	1240	2823	3439	3392	3409
800	1	206	566	337	1011	2610	3231	3032	3338
801	1	245	570	280	1053	2717	3334	3164	3526
802	1	204	677	332	1074	2965	3606	3494	3736
803	1	452	793	672	1260	2481	2676	2646	3151
804	1	246	667	380	1096	2771	3302	3584	3561
805	1	240	616	374	1178	2990	3545	3116	3869
806	1	439	699	741	1270	2645	2939	2690	3241
807	1	246	571	382	1051	2592	3088	2924	3345
808	1	284	682	369	1101	2974	3590	3414	3842
809	1	235	556	402	1023	2643	3140	2966	3485
810	1	243	687	336	1112	3052	3698	3830	4030
811	1	371	686	739	1116	2524	2931	2758	3279
812	1	218	628	308	1060	3066	3787	3860	4057
813	1	246	667	380	1096	2771	3302	3584	3561
814	1	370	677	502	1267	2509	2899	2766	3209
815	1	343	795	547	1051	2592	3088	3040	3345
816	1	222	519	337	1038	2600	3054	2962	3428
817	1	245	606	372	1007	2655	3226	3206	3393
818	1	343	795	547	1051	2592	3088	3040	3345
819	1	357	736	601	1182	2658	2973	3122	3462
820	1	234	587	477	1051	2470	2970	2624	3169
821	1	208	494	315	1017	2675	3324	2950	3456
822	1	213	521	362	971	2703	3281	3194	3560
823	1	189	499	368	975	2611	3098	2968	3530
824	1	168	520	284	1106	2498	2815	2622	3201
825	1	178	495	291	990	2777	3411	3086	3644
826	1	287	607	415	1125	2485	3002	2852	3164
827	1	227	512	342	1007	2648	3199	2468	3340
828	1	387	796	525	1237	2670	3140	3288	3458
829	1	551	879	956	1341	2408	2815	2684	2991
830	1	185	582	254	1052	2795	3428	3306	3561
831	1	232	602	369	1116	2703	3189	3182	3501
832	1	247	682	321	1189	3059	3545	3228	3786
833	1	482	899	719	1510	2939	3386	3410	3538
834	1	437	844	583	1230	2862	3406	3082	3407
835	1	227	669	281	1189	3059	3545	3614	3786
836	1	404	802	559	1239	2750	3043	3500	3489
837	1	473	750	633	1195	2601	2944	3044	3270
838	1	260	570	374	1119	2906	3443	3040	3487
839	1	231	538	328	1038	2600	3054	2928	3428
840	1	239	623	333	1124	2859	3352	3308	3643
841	1	318	590	468	1127	2573	3032	2666	3224
842	1	240	613	341	1094	2503	2921	2874	3260
843	1	267	669	391	1095	2718	3171	3406	3470
844	1	231	649	348	1127	3131	3937	4140	4342
845	1	284	689	364	1130	3450	4162	4018	4339
846	1	238	483	407	1144	2271	2646	2312	2965
847	1	235	589	370	1124	2859	3352	3188	3643
848	1	216	556	283	1093	2819	3435	3182	3665
849	1	439	699	741	1270	2645	2939	2690	3241
850	1	266	694	349	1231	2673	3230	3364	3379
851	1	469	865	712	1215	2753	3165	3252	3519
852	1	266	708	466	1078	2603	3058	3128	3399
853	1	309	630	539	1376	2870	3458	3034	3450
854	1	268	592	383	1052	2795	3428	3362	3561
855	1	291	585	496	1144	2271	2646	2192	2965
856	1	227	609	350	1101	2974	3590	3706	3842
857	1	254	615	334	1280	2981	3502	3366	3682
858	1	236	588	321	1143	2936	3526	3660	3623
859	1	260	664	478	1101	2974	3590	3564	3842
860	1	401	749	666	1182	2361	2790	2844	3044
861	1	358	628	462	1107	2360	2866	2786	3099
862	1	252	639	338	1189	2542	3071	2986	3391
863	1	263	610	477	1133	2517	3041	3112	3245
864	1	196	641	271	1131	3166	3715	3548	4150
865	1	255	643	489	1100	2622	2932	2612	3295
866	1	361	621	502	1143	2936	3526	2938	3623
867	1	224	608	348	1053	2956	3452	3772	3835
868	1	267	742	419	1300	2647	3216	3458	3326
869	1	230	542	332	1074	2965	3606	3366	3736
870	1	200	603	281	990	2777	3411	3544	3644
871	1	240	518	282	971	2703	3281	3244	3560
872	1	243	687	336	1112	3052	3698	3830	4030
873	1	269	515	485	994	2491	2910	2668	3296
874	1	189	499	368	975	2611	3098	2968	3530
875	1	440	796	667	1300	2647	3216	3116	3326
876	1	280	665	354	1096	2771	3302	3248	3561
877	1	230	522	332	1038	2600	3054	2854	3428
878	1	210	620	347	1073	2896	3494	3120	3727
879	1	225	550	446	962	2522	3051	2908	3299
880	1	730	1154	1140	1527	2601	2893	3060	3208
881	1	230	522	332	1038	2600	3054	2854	3428
882	1	440	796	667	1300	2647	3216	3116	3326
883	1	268	592	383	1052	2795	3428	3362	3561
884	1	279	686	410	1210	2991	3625	3362	3775
885	1	500	893	860	1239	2750	3043	2944	3489
886	1	391	716	625	1209	2418	2818	2678	3054
887	1	241	578	365	1043	2798	3442	2940	3552
888	1	587	927	850	1341	2408	2815	2920	2991
889	1	240	518	282	971	2703	3281	3244	3560
890	1	260	633	440	1106	2498	2815	2776	3201
891	1	208	548	331	980	2698	3201	2964	3411
892	1	246	571	382	1051	2592	3088	2924	3345
893	1	223	654	255	1130	3450	4162	4316	4339
894	1	233	577	376	1072	2794	3325	3344	3713
895	1	376	775	523	1164	3104	3800	3008	3861
896	1	247	616	342	1116	2632	3159	3238	3296
897	1	252	639	338	1189	2542	3071	2986	3391
898	1	301	662	490	1116	2703	3189	3100	3501
899	1	439	699	741	1270	2645	2939	2690	3241
900	1	273	565	432	1023	2643	3140	3348	3485
901	1	330	831	436	1308	3327	3972	3770	4134
902	1	213	571	295	980	2698	3201	2842	3411
903	1	243	721	368	1112	3052	3698	3572	4030
904	1	354	659	473	1149	2531	2928	2766	3197
905	1	231	538	328	1038	2600	3054	2928	3428
906	1	356	769	614	1257	3020	3609	3754	3831
907	1	360	663	558	1239	2750	3043	2504	3489
908	1	371	686	739	1116	2524	2931	2758	3279
909	1	343	788	521	1448	3371	3794	3730	4176
910	1	300	674	536	1260	2481	2676	2610	3151
911	1	361	621	502	1143	2936	3526	2938	3623
912	1	216	644	309	1048	2644	3095	3024	3418
913	1	283	604	422	1101	2539	3025	3262	3348
914	1	276	688	418	1210	2991	3625	3704	3775
915	1	279	626	470	1127	2573	3032	3090	3224
916	1	279	686	410	1210	2991	3625	3362	3775
917	1	265	627	451	1057	2549	3187	2984	3343
918	1	284	595	523	1094	2503	2921	2664	3260
919	1	263	719	355	1123	3004	3404	3642	3825
920	1	204	677	332	1074	2965	3606	3494	3736
921	1	354	659	473	1149	2531	2928	2766	3197
922	1	227	512	342	1007	2648	3199	2468	3340
923	1	288	722	384	1147	2870	3356	3504	3792
924	1	230	618	353	1147	2870	3356	3210	3792
925	1	288	722	384	1147	2870	3356	3504	3792
926	1	253	612	407	1114	2636	3079	3100	3261
927	1	211	520	298	1060	3066	3787	3570	4057
928	1	222	599	333	1072	2794	3325	3212	3713
929	1	223	654	255	1130	3450	4162	4316	4339
930	1	252	639	338	1189	2542	3071	2986	3391
931	1	387	796	525	1237	2670	3140	3288	3458
932	1	321	665	514	1045	2390	2916	2984	3074
933	1	244	617	457	1193	3193	3905	3790	4315
934	1	279	675	465	1045	2390	2916	2836	3074
935	1	201	645	253	1130	3450	4162	3960	4339
936	1	402	744	630	1189	2542	3071	2696	3391
937	1	266	598	365	1065	2703	3283	2908	3402
938	1	211	520	298	1060	3066	3787	3570	4057
939	1	439	794	802	1195	2601	2944	2868	3270
940	1	246	571	382	1051	2592	3088	2924	3345
941	1	219	559	377	1101	2539	3025	3216	3348
942	1	279	686	410	1210	2991	3625	3362	3775
943	1	201	601	314	1143	2936	3526	3566	3623
944	1	169	484	299	1045	2390	2916	2946	3074
945	1	234	587	477	1051	2470	2970	2624	3169
946	1	283	726	375	1308	3327	3972	3886	4134
947	1	269	515	485	994	2491	2910	2668	3296
948	1	390	703	549	1149	2531	2928	2978	3197
949	1	280	665	354	1096	2771	3302	3248	3561
950	1	242	676	349	1073	2896	3494	3694	3727
951	1	304	813	415	1224	3250	3813	4164	4162
952	1	243	721	368	1112	3052	3698	3572	4030
953	1	246	667	380	1096	2771	3302	3584	3561
954	1	402	744	630	1189	2542	3071	2696	3391
955	1	370	686	542	1183	2522	2986	3184	3203
956	1	391	716	625	1209	2418	2818	2678	3054
957	1	339	621	499	1397	2785	3236	3256	3452
958	1	231	630	399	1033	2638	3132	3384	3462
959	1	260	674	406	1100	2622	2932	3010	3295
960	1	244	617	457	1193	3193	3905	3790	4315
961	1	243	642	429	1084	2844	3377	3406	3763
962	1	159	559	247	1193	3193	3905	3338	4315
963	1	212	623	302	1053	2717	3334	3386	3526
964	1	181	602	314	1007	2648	3199	2946	3340
965	1	355	739	513	1176	2585	2957	2994	3278
966	1	222	599	333	1072	2794	3325	3212	3713
967	1	316	677	481	1237	2670	3140	2902	3458
968	1	469	851	706	1300	2647	3216	3226	3326
969	1	201	645	253	1130	3450	4162	3960	4339
970	1	279	675	465	1045	2390	2916	2836	3074
971	1	220	588	290	1257	3020	3609	3398	3831
972	1	300	619	371	1114	2636	3079	2886	3261
973	1	247	682	321	1189	3059	3545	3228	3786
974	1	730	1154	1140	1527	2601	2893	3060	3208
975	1	355	739	513	1176	2585	2957	2994	3278
976	1	263	719	355	1123	3004	3404	3642	3825
977	1	280	609	472	1116	2703	3189	3020	3501
978	1	377	746	645	1231	2673	3230	3022	3379
979	1	165	492	285	933	2586	2949	2942	3291
980	1	304	813	415	1224	3250	3813	4164	4162
981	1	300	619	371	1114	2636	3079	2886	3261
982	1	254	648	474	1017	2675	3324	3090	3456
983	1	420	767	664	1348	2270	2620	2374	2955
984	1	498	959	654	1485	2888	3376	3516	3625
985	1	221	546	395	962	2522	3051	2758	3299
986	1	227	512	342	1007	2648	3199	2468	3340
987	1	222	599	333	1072	2794	3325	3212	3713
988	1	376	733	632	1185	2539	2953	2854	3168
989	1	240	518	282	971	2703	3281	3244	3560
990	1	240	613	341	1094	2503	2921	2874	3260
991	1	198	631	285	1075	2812	3364	3354	3643
992	1	269	515	485	994	2491	2910	2668	3296
993	1	250	678	374	1112	3052	3698	3676	4030
994	1	442	774	776	1267	2509	2899	3104	3209
995	1	222	599	333	1072	2794	3325	3212	3713
996	1	265	628	393	1084	2844	3377	3548	3763
997	1	227	609	350	1101	2974	3590	3706	3842
998	1	267	742	419	1300	2647	3216	3458	3326
999	1	332	619	474	1128	2377	2740	2542	3048
1000	1	285	618	403	1007	2655	3226	2852	3393
1001	2	307	747	370	1286	3434	3976	3664	4181
1002	2	322	741	395	1326	3303	3928	3808	4092
1003	2	337	739	423	1199	3104	3607	3480	3648
1004	2	322	741	395	1326	3303	3928	3808	4092
1005	2	322	793	417	1469	3048	3752	4280	3992
1006	2	424	747	727	1661	3533	4124	3836	4254
1007	2	301	772	300	1198	3609	3992	4208	4168
1008	2	442	839	646	1557	2654	3157	3378	3347
1009	2	379	728	550	1258	2422	3001	2910	3186
1010	2	301	772	300	1198	3609	3992	4208	4168
1011	2	307	747	370	1286	3434	3976	3664	4181
1012	2	316	808	360	1216	3714	4396	4124	4599
1013	2	380	984	513	1286	3434	3976	4120	4181
1014	2	304	781	418	1469	3048	3752	4144	3992
1015	2	389	821	544	1562	3210	3506	3542	3727
1016	2	307	718	352	1326	3303	3928	3818	4092
1017	2	300	772	425	1429	3403	4139	4280	4141
1018	2	542	977	913	1557	2654	3157	3072	3347
1019	2	379	850	518	1249	3290	3836	3510	4064
1020	2	378	780	474	1199	3104	3607	3340	3648
1021	2	300	780	327	1406	3724	4374	4050	4579
1022	2	307	813	360	1155	3683	4085	3936	4468
1023	2	302	793	338	1196	3634	4386	4132	4540
1024	2	316	808	360	1216	3714	4396	4124	4599
1025	2	542	977	913	1557	2654	3157	3072	3347
1026	2	299	736	356	1113	3333	4018	3692	4255
1027	2	570	968	877	1599	2620	2874	2950	3159
1028	2	320	749	538	1576	3282	3725	3638	3996
1029	2	306	785	343	1216	3714	4396	4090	4599
1030	2	294	794	323	1216	3714	4396	4140	4599
1031	2	440	877	685	1339	3236	3698	3554	3873
1032	2	294	794	323	1216	3714	4396	4140	4599
1033	2	304	728	361	1339	3236	3698	3510	3873
1034	2	292	753	340	1198	3609	3992	3946	4168
1035	2	307	747	370	1286	3434	3976	3664	4181
1036	2	332	792	409	1154	3202	3749	3476	3819
1037	2	379	728	550	1258	2422	3001	2910	3186
1038	2	318	743	411	1154	3202	3749	3544	3819
1039	2	340	683	386	1174	3193	3660	3432	3822
1040	2	316	758	404	1154	3202	3749	3472	3819
1041	2	318	725	386	1124	3288	3845	3670	4018
1042	2	741	1190	1082	1429	3403	4139	3610	4141
1043	2	426	849	574	1455	2979	3447	3444	3607
1044	2	379	850	518	1249	3290	3836	3510	4064
1045	2	629	1136	930	1429	3403	4139	3806	4141
1046	2	448	865	534	1249	3290	3836	3642	4064
1047	2	289	750	352	1155	3683	4085	4046	4468
1048	2	306	785	343	1216	3714	4396	4090	4599
1049	2	409	1042	615	1406	3724	4374	4164	4579
1050	2	378	780	474	1199	3104	3607	3340	3648
1051	2	295	742	365	1124	3288	3845	3614	4018
1052	2	506	836	766	1599	2620	2874	2822	3159
1053	2	307	718	352	1326	3303	3928	3818	4092
1054	2	322	789	422	1212	3152	3600	3396	3808
1055	2	286	713	344	1198	3609	3992	4046	4168
1056	2	294	794	323	1216	3714	4396	4140	4599
1057	2	332	792	409	1154	3202	3749	3476	3819
1058	2	289	750	352	1155	3683	4085	4046	4468
1059	2	541	842	883	1469	3048	3752	3196	3992
1060	2	251	660	287	1113	3333	4018	3838	4255
1061	2	379	850	518	1249	3290	3836	3510	4064
1062	2	316	808	360	1216	3714	4396	4124	4599
1063	2	277	712	296	1196	3634	4386	4208	4540
1064	2	542	977	913	1557	2654	3157	3072	3347
1065	2	307	813	360	1155	3683	4085	3936	4468
1066	2	307	747	370	1286	3434	3976	3664	4181
1067	2	304	781	418	1469	3048	3752	4144	3992
1068	2	506	836	766	1599	2620	2874	2822	3159
1069	2	328	801	419	1429	3403	4139	4380	4141
1070	2	300	772	425	1429	3403	4139	4280	4141
1071	2	741	1190	1082	1429	3403	4139	3610	4141
1072	2	318	725	386	1124	3288	3845	3670	4018
1073	2	318	743	411	1154	3202	3749	3544	3819
1074	2	366	781	452	1212	3152	3600	3450	3808
1075	2	473	942	720	1455	2979	3447	3008	3607
1076	2	506	1110	658	1661	3533	4124	4460	4254
1077	2	251	660	287	1113	3333	4018	3838	4255
1078	2	322	741	395	1326	3303	3928	3808	4092
1079	2	298	695	356	1113	3333	4018	3558	4255
1080	2	322	792	330	1216	3714	4396	4100	4599
1081	2	295	742	365	1124	3288	3845	3614	4018
1082	2	379	728	550	1258	2422	3001	2910	3186
1083	2	338	760	416	1174	3193	3660	3408	3822
1084	2	387	796	577	1258	2422	3001	3034	3186
1085	2	426	849	574	1455	2979	3447	3444	3607
1086	2	379	728	550	1258	2422	3001	2910	3186
1087	2	442	839	646	1557	2654	3157	3378	3347
1088	2	322	793	417	1469	3048	3752	4280	3992
1089	2	438	917	627	1732	3317	3717	3850	3991
1090	2	337	742	370	1124	3288	3845	3762	4018
1091	2	301	781	336	1198	3609	3992	3990	4168
1092	2	711	953	1080	1661	3533	4124	3610	4254
1093	2	322	741	395	1326	3303	3928	3808	4092
1094	2	298	695	356	1113	3333	4018	3558	4255
1095	2	448	865	534	1249	3290	3836	3642	4064
1096	2	338	760	416	1174	3193	3660	3408	3822
1097	2	322	793	417	1469	3048	3752	4280	3992
1098	2	570	968	877	1599	2620	2874	2950	3159
1099	2	328	755	385	1339	3236	3698	3476	3873
1100	2	349	778	440	1199	3104	3607	3272	3648
1101	2	448	865	534	1249	3290	3836	3642	4064
1102	2	294	794	323	1216	3714	4396	4140	4599
1103	2	322	789	422	1212	3152	3600	3396	3808
1104	2	741	1190	1082	1429	3403	4139	3610	4141
1105	2	304	781	418	1469	3048	3752	4144	3992
1106	2	629	1136	930	1429	3403	4139	3806	4141
1107	2	292	753	340	1198	3609	3992	3946	4168
1108	2	570	968	877	1599	2620	2874	2950	3159
1109	2	343	785	412	1212	3152	3600	3464	3808
1110	2	324	814	376	1661	3533	4124	4660	4254
1111	2	298	738	334	1174	3193	3660	3720	3822
1112	2	298	695	356	1113	3333	4018	3558	4255
1113	2	332	758	390	1212	3152	3600	3570	3808
1114	2	440	877	685	1339	3236	3698	3554	3873
1115	2	281	727	352	1286	3434	3976	4160	4181
1116	2	337	742	370	1124	3288	3845	3762	4018
1117	2	301	772	300	1198	3609	3992	4208	4168
1118	2	541	842	883	1469	3048	3752	3196	3992
1119	2	272	722	301	1196	3634	4386	4072	4540
1120	2	444	877	748	1300	2351	2859	3000	3119
1121	2	294	794	323	1216	3714	4396	4140	4599
1122	2	409	1042	615	1406	3724	4374	4164	4579
1123	2	317	723	379	1154	3202	3749	3538	3819
1124	2	302	793	338	1196	3634	4386	4132	4540
1125	2	306	785	343	1216	3714	4396	4090	4599
1126	2	387	796	577	1258	2422	3001	3034	3186
1127	2	570	968	877	1599	2620	2874	2950	3159
1128	2	272	725	339	1248	3637	4217	4094	4370
1129	2	318	743	411	1154	3202	3749	3544	3819
1130	2	307	813	360	1155	3683	4085	3936	4468
1131	2	443	889	558	1248	3637	4217	4090	4370
1132	2	426	849	574	1455	2979	3447	3444	3607
1133	2	442	839	646	1557	2654	3157	3378	3347
1134	2	272	722	301	1196	3634	4386	4072	4540
1135	2	387	791	427	1199	3104	3607	3292	3648
1136	2	301	772	300	1198	3609	3992	4208	4168
1137	2	320	749	538	1576	3282	3725	3638	3996
1138	2	343	785	412	1212	3152	3600	3464	3808
1139	2	409	1042	615	1406	3724	4374	4164	4579
1140	2	302	793	338	1196	3634	4386	4132	4540
1141	2	322	741	395	1326	3303	3928	3808	4092
1142	2	324	814	376	1661	3533	4124	4660	4254
1143	2	379	850	518	1249	3290	3836	3510	4064
1144	2	301	781	336	1198	3609	3992	3990	4168
1145	2	309	739	349	1124	3288	3845	3762	4018
1146	2	338	760	416	1174	3193	3660	3408	3822
1147	2	541	842	883	1469	3048	3752	3196	3992
1148	2	251	660	287	1113	3333	4018	3838	4255
1149	2	302	793	338	1196	3634	4386	4132	4540
1150	2	444	877	748	1300	2351	2859	3000	3119
1151	2	338	760	416	1174	3193	3660	3408	3822
1152	2	313	766	339	1406	3724	4374	4184	4579
1153	2	318	725	386	1124	3288	3845	3670	4018
1154	2	340	683	386	1174	3193	3660	3432	3822
1155	2	302	793	338	1196	3634	4386	4132	4540
1156	2	387	791	427	1199	3104	3607	3292	3648
1157	2	389	692	741	1469	3048	3752	3078	3992
1158	2	313	766	339	1406	3724	4374	4184	4579
1159	2	289	750	352	1155	3683	4085	4046	4468
1160	2	307	747	370	1286	3434	3976	3664	4181
1161	2	383	985	647	1286	3434	3976	3614	4181
1162	2	322	792	330	1216	3714	4396	4100	4599
1163	2	389	692	741	1469	3048	3752	3078	3992
1164	2	570	968	877	1599	2620	2874	2950	3159
1165	2	442	839	646	1557	2654	3157	3378	3347
1166	2	337	739	423	1199	3104	3607	3480	3648
1167	2	292	753	340	1198	3609	3992	3946	4168
1168	2	304	728	361	1339	3236	3698	3510	3873
1169	2	298	695	356	1113	3333	4018	3558	4255
1170	2	306	785	343	1216	3714	4396	4090	4599
1171	2	343	785	412	1212	3152	3600	3464	3808
1172	2	318	725	386	1124	3288	3845	3670	4018
1173	2	300	772	425	1429	3403	4139	4280	4141
1174	2	409	1042	615	1406	3724	4374	4164	4579
1175	2	506	836	766	1599	2620	2874	2822	3159
1176	2	322	789	422	1212	3152	3600	3396	3808
1177	2	337	739	423	1199	3104	3607	3480	3648
1178	2	259	788	332	1248	3637	4217	3956	4370
1179	2	274	712	301	1113	3333	4018	4120	4255
1180	2	378	780	474	1199	3104	3607	3340	3648
1181	2	281	727	352	1286	3434	3976	4160	4181
1182	2	281	727	352	1286	3434	3976	4160	4181
1183	2	406	796	677	1300	2351	2859	2932	3119
1184	2	389	692	741	1469	3048	3752	3078	3992
1185	2	387	791	427	1199	3104	3607	3292	3648
1186	2	389	692	741	1469	3048	3752	3078	3992
1187	2	277	712	296	1196	3634	4386	4208	4540
1188	2	322	741	395	1326	3303	3928	3808	4092
1189	2	506	836	766	1599	2620	2874	2822	3159
1190	2	389	692	741	1469	3048	3752	3078	3992
1191	2	448	865	534	1249	3290	3836	3642	4064
1192	2	387	796	577	1258	2422	3001	3034	3186
1193	2	322	741	395	1326	3303	3928	3808	4092
1194	2	741	1190	1082	1429	3403	4139	3610	4141
1195	2	272	722	301	1196	3634	4386	4072	4540
1196	2	322	792	330	1216	3714	4396	4100	4599
1197	2	389	692	741	1469	3048	3752	3078	3992
1198	2	349	778	440	1199	3104	3607	3272	3648
1199	2	340	683	386	1174	3193	3660	3432	3822
1200	2	295	781	311	1196	3634	4386	4220	4540
1201	2	306	785	343	1216	3714	4396	4090	4599
1202	2	306	785	343	1216	3714	4396	4090	4599
1203	2	324	814	376	1661	3533	4124	4660	4254
1204	2	307	813	360	1155	3683	4085	3936	4468
1205	2	340	683	386	1174	3193	3660	3432	3822
1206	2	299	736	356	1113	3333	4018	3692	4255
1207	2	570	968	877	1599	2620	2874	2950	3159
1208	2	366	781	452	1212	3152	3600	3450	3808
1209	2	408	853	544	1308	2989	3449	3444	3671
1210	2	322	793	417	1469	3048	3752	4280	3992
1211	2	337	739	423	1199	3104	3607	3480	3648
1212	2	349	778	440	1199	3104	3607	3272	3648
1213	2	295	781	311	1196	3634	4386	4220	4540
1214	2	309	739	349	1124	3288	3845	3762	4018
1215	2	295	759	324	1155	3683	4085	4132	4468
1216	2	292	753	340	1198	3609	3992	3946	4168
1217	2	301	772	300	1198	3609	3992	4208	4168
1218	2	272	725	339	1248	3637	4217	4094	4370
1219	2	316	758	404	1154	3202	3749	3472	3819
1220	2	301	772	300	1198	3609	3992	4208	4168
1221	2	337	739	423	1199	3104	3607	3480	3648
1222	2	378	780	474	1199	3104	3607	3340	3648
1223	2	300	780	327	1406	3724	4374	4050	4579
1224	2	473	942	720	1455	2979	3447	3008	3607
1225	2	322	793	417	1469	3048	3752	4280	3992
1226	2	338	760	416	1174	3193	3660	3408	3822
1227	2	316	758	404	1154	3202	3749	3472	3819
1228	2	337	742	370	1124	3288	3845	3762	4018
1229	2	272	722	301	1196	3634	4386	4072	4540
1230	2	349	778	440	1199	3104	3607	3272	3648
1231	2	570	968	877	1599	2620	2874	2950	3159
1232	2	301	772	300	1198	3609	3992	4208	4168
1233	2	292	753	340	1198	3609	3992	3946	4168
1234	2	300	780	327	1406	3724	4374	4050	4579
1235	2	322	793	417	1469	3048	3752	4280	3992
1236	2	274	712	301	1113	3333	4018	4120	4255
1237	2	295	781	311	1196	3634	4386	4220	4540
1238	2	369	750	466	1732	3317	3717	3896	3991
1239	2	368	757	446	1326	3303	3928	3648	4092
1240	2	343	785	412	1212	3152	3600	3464	3808
1241	2	424	747	727	1661	3533	4124	3836	4254
1242	2	711	953	1080	1661	3533	4124	3610	4254
1243	2	476	870	669	1248	3637	4217	4082	4370
1244	2	337	809	357	1155	3683	4085	4004	4468
1245	2	304	728	361	1339	3236	3698	3510	3873
1246	2	340	683	386	1174	3193	3660	3432	3822
1247	2	337	739	423	1199	3104	3607	3480	3648
1248	2	328	755	385	1339	3236	3698	3476	3873
1249	2	570	968	877	1599	2620	2874	2950	3159
1250	2	294	794	323	1216	3714	4396	4140	4599
1251	2	541	842	883	1469	3048	3752	3196	3992
1252	2	304	728	361	1339	3236	3698	3510	3873
1253	2	299	736	356	1113	3333	4018	3692	4255
1254	2	295	759	324	1155	3683	4085	4132	4468
1255	2	337	742	370	1124	3288	3845	3762	4018
1256	2	313	766	339	1406	3724	4374	4184	4579
1257	2	476	870	669	1248	3637	4217	4082	4370
1258	2	320	749	538	1576	3282	3725	3638	3996
1259	2	340	683	386	1174	3193	3660	3432	3822
1260	2	300	772	425	1429	3403	4139	4280	4141
1261	2	295	759	324	1155	3683	4085	4132	4468
1262	2	286	713	344	1198	3609	3992	4046	4168
1263	2	307	747	370	1286	3434	3976	3664	4181
1264	2	424	747	727	1661	3533	4124	3836	4254
1265	2	379	728	550	1258	2422	3001	2910	3186
1266	2	274	712	301	1113	3333	4018	4120	4255
1267	2	448	865	534	1249	3290	3836	3642	4064
1268	2	473	942	720	1455	2979	3447	3008	3607
1269	2	337	809	357	1155	3683	4085	4004	4468
1270	2	301	772	300	1198	3609	3992	4208	4168
1271	2	322	741	395	1326	3303	3928	3808	4092
1272	2	313	766	339	1406	3724	4374	4184	4579
1273	2	444	877	748	1300	2351	2859	3000	3119
1274	2	302	793	338	1196	3634	4386	4132	4540
1275	2	307	747	370	1286	3434	3976	3664	4181
1276	2	369	750	466	1732	3317	3717	3896	3991
1277	2	337	809	357	1155	3683	4085	4004	4468
1278	2	300	772	425	1429	3403	4139	4280	4141
1279	2	329	869	474	1326	3303	3928	3664	4092
1280	2	426	849	574	1455	2979	3447	3444	3607
1281	2	318	743	411	1154	3202	3749	3544	3819
1282	2	307	718	352	1326	3303	3928	3818	4092
1283	2	387	796	577	1258	2422	3001	3034	3186
1284	2	440	763	575	1339	3236	3698	3554	3873
1285	2	379	728	550	1258	2422	3001	2910	3186
1286	2	309	739	349	1124	3288	3845	3762	4018
1287	2	316	808	360	1216	3714	4396	4124	4599
1288	2	306	785	343	1216	3714	4396	4090	4599
1289	2	295	742	365	1124	3288	3845	3614	4018
1290	2	570	968	877	1599	2620	2874	2950	3159
1291	2	300	772	425	1429	3403	4139	4280	4141
1292	2	272	722	301	1196	3634	4386	4072	4540
1293	2	337	739	423	1199	3104	3607	3480	3648
1294	2	328	755	385	1339	3236	3698	3476	3873
1295	2	300	780	327	1406	3724	4374	4050	4579
1296	2	316	758	404	1154	3202	3749	3472	3819
1297	2	272	725	339	1248	3637	4217	4094	4370
1298	2	570	968	877	1599	2620	2874	2950	3159
1299	2	301	781	336	1198	3609	3992	3990	4168
1300	2	343	785	412	1212	3152	3600	3464	3808
1301	2	444	877	748	1300	2351	2859	3000	3119
1302	2	366	781	452	1212	3152	3600	3450	3808
1303	2	286	713	344	1198	3609	3992	4046	4168
1304	2	377	868	511	1562	3210	3506	3518	3727
1305	2	294	794	323	1216	3714	4396	4140	4599
1306	2	379	728	550	1258	2422	3001	2910	3186
1307	2	307	747	370	1286	3434	3976	3664	4181
1308	2	387	796	577	1258	2422	3001	3034	3186
1309	2	298	738	334	1174	3193	3660	3720	3822
1310	2	318	743	411	1154	3202	3749	3544	3819
1311	2	378	780	474	1199	3104	3607	3340	3648
1312	2	298	738	334	1174	3193	3660	3720	3822
1313	2	324	814	376	1661	3533	4124	4660	4254
1314	2	328	801	419	1429	3403	4139	4380	4141
1315	2	304	728	361	1339	3236	3698	3510	3873
1316	2	337	742	370	1124	3288	3845	3762	4018
1317	2	274	712	301	1113	3333	4018	4120	4255
1318	2	286	713	344	1198	3609	3992	4046	4168
1319	2	332	792	409	1154	3202	3749	3476	3819
1320	2	294	794	323	1216	3714	4396	4140	4599
1321	2	272	722	301	1196	3634	4386	4072	4540
1322	2	286	713	344	1198	3609	3992	4046	4168
1323	2	299	736	356	1113	3333	4018	3692	4255
1324	2	294	794	323	1216	3714	4396	4140	4599
1325	2	426	849	574	1455	2979	3447	3444	3607
1326	2	426	849	574	1455	2979	3447	3444	3607
1327	2	387	791	427	1199	3104	3607	3292	3648
1328	2	343	785	412	1212	3152	3600	3464	3808
1329	2	309	739	349	1124	3288	3845	3762	4018
1330	2	443	889	558	1248	3637	4217	4090	4370
1331	2	338	760	416	1174	3193	3660	3408	3822
1332	2	324	814	376	1661	3533	4124	4660	4254
1333	2	251	660	287	1113	3333	4018	3838	4255
1334	2	570	968	877	1599	2620	2874	2950	3159
1335	2	387	791	427	1199	3104	3607	3292	3648
1336	2	506	836	766	1599	2620	2874	2822	3159
1337	2	332	758	390	1212	3152	3600	3570	3808
1338	2	349	778	440	1199	3104	3607	3272	3648
1339	2	307	718	352	1326	3303	3928	3818	4092
1340	2	337	742	370	1124	3288	3845	3762	4018
1341	2	316	758	404	1154	3202	3749	3472	3819
1342	2	389	692	741	1469	3048	3752	3078	3992
1343	2	302	793	338	1196	3634	4386	4132	4540
1344	2	304	728	361	1339	3236	3698	3510	3873
1345	2	307	718	352	1326	3303	3928	3818	4092
1346	2	295	742	365	1124	3288	3845	3614	4018
1347	2	301	781	336	1198	3609	3992	3990	4168
1348	2	274	712	301	1113	3333	4018	4120	4255
1349	2	322	789	422	1212	3152	3600	3396	3808
1350	2	301	781	336	1198	3609	3992	3990	4168
1351	2	318	743	411	1154	3202	3749	3544	3819
1352	2	389	821	544	1562	3210	3506	3542	3727
1353	2	332	758	390	1212	3152	3600	3570	3808
1354	2	304	781	418	1469	3048	3752	4144	3992
1355	2	424	747	727	1661	3533	4124	3836	4254
1356	2	295	781	311	1196	3634	4386	4220	4540
1357	2	343	785	412	1212	3152	3600	3464	3808
1358	2	316	808	360	1216	3714	4396	4124	4599
1359	2	286	713	344	1198	3609	3992	4046	4168
1360	2	281	727	352	1286	3434	3976	4160	4181
1361	2	542	977	913	1557	2654	3157	3072	3347
1362	2	389	692	741	1469	3048	3752	3078	3992
1363	2	292	753	340	1198	3609	3992	3946	4168
1364	2	328	755	385	1339	3236	3698	3476	3873
1365	2	629	1136	930	1429	3403	4139	3806	4141
1366	2	318	743	411	1154	3202	3749	3544	3819
1367	2	332	792	409	1154	3202	3749	3476	3819
1368	2	322	793	417	1469	3048	3752	4280	3992
1369	2	292	753	340	1198	3609	3992	3946	4168
1370	2	272	725	339	1248	3637	4217	4094	4370
1371	2	448	865	534	1249	3290	3836	3642	4064
1372	2	286	713	344	1198	3609	3992	4046	4168
1373	2	272	722	301	1196	3634	4386	4072	4540
1374	2	440	877	685	1339	3236	3698	3554	3873
1375	2	444	877	748	1300	2351	2859	3000	3119
1376	2	442	839	646	1557	2654	3157	3378	3347
1377	2	295	781	311	1196	3634	4386	4220	4540
1378	2	277	712	296	1196	3634	4386	4208	4540
1379	2	380	984	513	1286	3434	3976	4120	4181
1380	2	277	712	296	1196	3634	4386	4208	4540
1381	2	337	739	423	1199	3104	3607	3480	3648
1382	2	440	877	685	1339	3236	3698	3554	3873
1383	2	424	747	727	1661	3533	4124	3836	4254
1384	2	337	742	370	1124	3288	3845	3762	4018
1385	2	307	747	370	1286	3434	3976	3664	4181
1386	2	426	849	574	1455	2979	3447	3444	3607
1387	2	322	792	330	1216	3714	4396	4100	4599
1388	2	328	755	385	1339	3236	3698	3476	3873
1389	2	301	772	300	1198	3609	3992	4208	4168
1390	2	294	794	323	1216	3714	4396	4140	4599
1391	2	406	796	677	1300	2351	2859	2932	3119
1392	2	473	942	720	1455	2979	3447	3008	3607
1393	2	741	1190	1082	1429	3403	4139	3610	4141
1394	2	294	794	323	1216	3714	4396	4140	4599
1395	2	286	713	344	1198	3609	3992	4046	4168
1396	2	389	692	741	1469	3048	3752	3078	3992
1397	2	440	763	575	1339	3236	3698	3554	3873
1398	2	307	718	352	1326	3303	3928	3818	4092
1399	2	332	758	390	1212	3152	3600	3570	3808
1400	2	316	808	360	1216	3714	4396	4124	4599
1401	2	379	850	518	1249	3290	3836	3510	4064
1402	2	570	968	877	1599	2620	2874	2950	3159
1403	2	295	742	365	1124	3288	3845	3614	4018
1404	2	448	865	534	1249	3290	3836	3642	4064
1405	2	306	785	343	1216	3714	4396	4090	4599
1406	2	310	695	326	1174	3193	3660	3798	3822
1407	2	274	712	301	1113	3333	4018	4120	4255
1408	2	292	753	340	1198	3609	3992	3946	4168
1409	2	473	942	720	1455	2979	3447	3008	3607
1410	2	473	942	720	1455	2979	3447	3008	3607
1411	2	322	741	395	1326	3303	3928	3808	4092
1412	2	301	772	300	1198	3609	3992	4208	4168
1413	2	292	753	340	1198	3609	3992	3946	4168
1414	2	328	755	385	1339	3236	3698	3476	3873
1415	2	322	741	395	1326	3303	3928	3808	4092
1416	2	301	781	336	1198	3609	3992	3990	4168
1417	2	424	747	727	1661	3533	4124	3836	4254
1418	2	383	985	647	1286	3434	3976	3614	4181
1419	2	324	814	376	1661	3533	4124	4660	4254
1420	2	444	877	748	1300	2351	2859	3000	3119
1421	2	570	968	877	1599	2620	2874	2950	3159
1422	2	448	865	534	1249	3290	3836	3642	4064
1423	2	506	1110	658	1661	3533	4124	4460	4254
1424	2	302	793	338	1196	3634	4386	4132	4540
1425	2	286	713	344	1198	3609	3992	4046	4168
1426	2	442	839	646	1557	2654	3157	3378	3347
1427	2	379	728	550	1258	2422	3001	2910	3186
1428	2	473	942	720	1455	2979	3447	3008	3607
1429	2	387	791	427	1199	3104	3607	3292	3648
1430	2	313	766	339	1406	3724	4374	4184	4579
1431	2	307	813	360	1155	3683	4085	3936	4468
1432	2	286	713	344	1198	3609	3992	4046	4168
1433	2	711	953	1080	1661	3533	4124	3610	4254
1434	2	369	750	466	1732	3317	3717	3896	3991
1435	2	424	747	727	1661	3533	4124	3836	4254
1436	2	387	796	577	1258	2422	3001	3034	3186
1437	2	337	809	357	1155	3683	4085	4004	4468
1438	2	541	842	883	1469	3048	3752	3196	3992
1439	2	389	821	544	1562	3210	3506	3542	3727
1440	2	328	755	385	1339	3236	3698	3476	3873
1441	2	570	968	877	1599	2620	2874	2950	3159
1442	2	328	755	385	1339	3236	3698	3476	3873
1443	2	541	842	883	1469	3048	3752	3196	3992
1444	2	541	842	883	1469	3048	3752	3196	3992
1445	2	306	785	343	1216	3714	4396	4090	4599
1446	2	337	742	370	1124	3288	3845	3762	4018
1447	2	318	743	411	1154	3202	3749	3544	3819
1448	2	337	739	423	1199	3104	3607	3480	3648
1449	2	316	808	360	1216	3714	4396	4124	4599
1450	2	379	728	550	1258	2422	3001	2910	3186
1451	2	300	780	327	1406	3724	4374	4050	4579
1452	2	274	712	301	1113	3333	4018	4120	4255
1453	2	304	781	418	1469	3048	3752	4144	3992
1454	2	389	692	741	1469	3048	3752	3078	3992
1455	2	448	865	534	1249	3290	3836	3642	4064
1456	2	541	842	883	1469	3048	3752	3196	3992
1457	2	448	865	534	1249	3290	3836	3642	4064
1458	2	387	791	427	1199	3104	3607	3292	3648
1459	2	328	801	419	1429	3403	4139	4380	4141
1460	2	629	1136	930	1429	3403	4139	3806	4141
1461	2	741	1190	1082	1429	3403	4139	3610	4141
1462	2	272	722	301	1196	3634	4386	4072	4540
1463	2	274	712	301	1113	3333	4018	4120	4255
1464	2	302	793	338	1196	3634	4386	4132	4540
1465	2	440	763	575	1339	3236	3698	3554	3873
1466	2	332	792	409	1154	3202	3749	3476	3819
1467	2	307	747	370	1286	3434	3976	3664	4181
1468	2	292	753	340	1198	3609	3992	3946	4168
1469	2	369	750	466	1732	3317	3717	3896	3991
1470	2	304	781	418	1469	3048	3752	4144	3992
1471	2	340	683	386	1174	3193	3660	3432	3822
1472	2	337	742	370	1124	3288	3845	3762	4018
1473	2	299	736	356	1113	3333	4018	3692	4255
1474	2	322	789	422	1212	3152	3600	3396	3808
1475	2	322	793	417	1469	3048	3752	4280	3992
1476	2	337	809	357	1155	3683	4085	4004	4468
1477	2	389	692	741	1469	3048	3752	3078	3992
1478	2	370	720	531	1576	3282	3725	3796	3996
1479	2	379	728	550	1258	2422	3001	2910	3186
1480	2	304	728	361	1339	3236	3698	3510	3873
1481	2	306	785	343	1216	3714	4396	4090	4599
1482	2	506	836	766	1599	2620	2874	2822	3159
1483	2	277	712	296	1196	3634	4386	4208	4540
1484	2	274	712	301	1113	3333	4018	4120	4255
1485	2	440	763	575	1339	3236	3698	3554	3873
1486	2	328	755	385	1339	3236	3698	3476	3873
1487	2	318	725	386	1124	3288	3845	3670	4018
1488	2	322	793	417	1469	3048	3752	4280	3992
1489	2	338	760	416	1174	3193	3660	3408	3822
1490	2	506	836	766	1599	2620	2874	2822	3159
1491	2	281	727	352	1286	3434	3976	4160	4181
1492	2	406	796	677	1300	2351	2859	2932	3119
1493	2	389	692	741	1469	3048	3752	3078	3992
1494	2	368	757	446	1326	3303	3928	3648	4092
1495	2	320	749	538	1576	3282	3725	3638	3996
1496	2	298	738	334	1174	3193	3660	3720	3822
1497	2	301	781	336	1198	3609	3992	3990	4168
1498	2	322	741	395	1326	3303	3928	3808	4092
1499	2	300	772	425	1429	3403	4139	4280	4141
1500	2	309	739	349	1124	3288	3845	3762	4018
1501	2	295	759	324	1155	3683	4085	4132	4468
1502	2	332	758	390	1212	3152	3600	3570	3808
1503	2	289	750	352	1155	3683	4085	4046	4468
1504	2	426	849	574	1455	2979	3447	3444	3607
1505	2	300	780	327	1406	3724	4374	4050	4579
1506	2	289	750	352	1155	3683	4085	4046	4468
1507	2	322	789	422	1212	3152	3600	3396	3808
1508	2	322	789	422	1212	3152	3600	3396	3808
1509	2	322	741	395	1326	3303	3928	3808	4092
1510	2	349	778	440	1199	3104	3607	3272	3648
1511	2	322	793	417	1469	3048	3752	4280	3992
1512	2	310	695	326	1174	3193	3660	3798	3822
1513	2	541	842	883	1469	3048	3752	3196	3992
1514	2	629	1136	930	1429	3403	4139	3806	4141
1515	2	309	739	349	1124	3288	3845	3762	4018
1516	2	387	796	577	1258	2422	3001	3034	3186
1517	2	272	725	339	1248	3637	4217	4094	4370
1518	2	301	772	300	1198	3609	3992	4208	4168
1519	2	304	728	361	1339	3236	3698	3510	3873
1520	2	506	836	766	1599	2620	2874	2822	3159
1521	2	448	865	534	1249	3290	3836	3642	4064
1522	2	317	723	379	1154	3202	3749	3538	3819
1523	2	368	757	446	1326	3303	3928	3648	4092
1524	2	310	695	326	1174	3193	3660	3798	3822
1525	2	516	837	787	1557	2654	3157	2802	3347
1526	2	506	836	766	1599	2620	2874	2822	3159
1527	2	340	683	386	1174	3193	3660	3432	3822
1528	2	304	781	418	1469	3048	3752	4144	3992
1529	2	301	781	336	1198	3609	3992	3990	4168
1530	2	272	725	339	1248	3637	4217	4094	4370
1531	2	259	788	332	1248	3637	4217	3956	4370
1532	2	309	739	349	1124	3288	3845	3762	4018
1533	2	294	794	323	1216	3714	4396	4140	4599
1534	2	286	713	344	1198	3609	3992	4046	4168
1535	2	251	660	287	1113	3333	4018	3838	4255
1536	2	322	741	395	1326	3303	3928	3808	4092
1537	2	272	722	301	1196	3634	4386	4072	4540
1538	2	300	772	425	1429	3403	4139	4280	4141
1539	2	300	780	327	1406	3724	4374	4050	4579
1540	2	300	772	425	1429	3403	4139	4280	4141
1541	2	629	1136	930	1429	3403	4139	3806	4141
1542	2	300	780	327	1406	3724	4374	4050	4579
1543	2	322	741	395	1326	3303	3928	3808	4092
1544	2	306	785	343	1216	3714	4396	4090	4599
1545	2	448	865	534	1249	3290	3836	3642	4064
1546	2	298	738	334	1174	3193	3660	3720	3822
1547	2	329	869	474	1326	3303	3928	3664	4092
1548	2	340	683	386	1174	3193	3660	3432	3822
1549	2	251	660	287	1113	3333	4018	3838	4255
1550	2	300	780	327	1406	3724	4374	4050	4579
1551	2	318	743	411	1154	3202	3749	3544	3819
1552	2	379	728	550	1258	2422	3001	2910	3186
1553	2	295	759	324	1155	3683	4085	4132	4468
1554	2	318	743	411	1154	3202	3749	3544	3819
1555	2	277	712	296	1196	3634	4386	4208	4540
1556	2	328	755	385	1339	3236	3698	3476	3873
1557	2	295	759	324	1155	3683	4085	4132	4468
1558	2	426	849	574	1455	2979	3447	3444	3607
1559	2	299	736	356	1113	3333	4018	3692	4255
1560	2	629	1136	930	1429	3403	4139	3806	4141
1561	2	289	750	352	1155	3683	4085	4046	4468
1562	2	379	850	518	1249	3290	3836	3510	4064
1563	2	424	747	727	1661	3533	4124	3836	4254
1564	2	289	750	352	1155	3683	4085	4046	4468
1565	2	379	728	550	1258	2422	3001	2910	3186
1566	2	316	758	404	1154	3202	3749	3472	3819
1567	2	542	977	913	1557	2654	3157	3072	3347
1568	2	379	850	518	1249	3290	3836	3510	4064
1569	2	409	1042	615	1406	3724	4374	4164	4579
1570	2	307	747	370	1286	3434	3976	3664	4181
1571	2	318	743	411	1154	3202	3749	3544	3819
1572	2	309	739	349	1124	3288	3845	3762	4018
1573	2	322	793	417	1469	3048	3752	4280	3992
1574	2	337	809	357	1155	3683	4085	4004	4468
1575	2	322	789	422	1212	3152	3600	3396	3808
1576	2	313	766	339	1406	3724	4374	4184	4579
1577	2	307	718	352	1326	3303	3928	3818	4092
1578	2	387	796	577	1258	2422	3001	3034	3186
1579	2	301	772	300	1198	3609	3992	4208	4168
1580	2	277	712	296	1196	3634	4386	4208	4540
1581	2	295	759	324	1155	3683	4085	4132	4468
1582	2	711	953	1080	1661	3533	4124	3610	4254
1583	2	277	712	296	1196	3634	4386	4208	4540
1584	2	272	722	301	1196	3634	4386	4072	4540
1585	2	322	792	330	1216	3714	4396	4100	4599
1586	2	442	839	646	1557	2654	3157	3378	3347
1587	2	337	809	357	1155	3683	4085	4004	4468
1588	2	340	683	386	1174	3193	3660	3432	3822
1589	2	299	736	356	1113	3333	4018	3692	4255
1590	2	281	727	352	1286	3434	3976	4160	4181
1591	2	328	755	385	1339	3236	3698	3476	3873
1592	2	301	781	336	1198	3609	3992	3990	4168
1593	2	337	742	370	1124	3288	3845	3762	4018
1594	2	442	839	646	1557	2654	3157	3378	3347
1595	2	332	758	390	1212	3152	3600	3570	3808
1596	2	295	759	324	1155	3683	4085	4132	4468
1597	2	316	808	360	1216	3714	4396	4124	4599
1598	2	301	772	300	1198	3609	3992	4208	4168
1599	2	340	683	386	1174	3193	3660	3432	3822
1600	2	281	727	352	1286	3434	3976	4160	4181
1601	2	387	796	577	1258	2422	3001	3034	3186
1602	2	299	736	356	1113	3333	4018	3692	4255
1603	2	316	758	404	1154	3202	3749	3472	3819
1604	2	366	781	452	1212	3152	3600	3450	3808
1605	2	272	725	339	1248	3637	4217	4094	4370
1606	2	343	785	412	1212	3152	3600	3464	3808
1607	2	379	728	550	1258	2422	3001	2910	3186
1608	2	340	683	386	1174	3193	3660	3432	3822
1609	2	274	712	301	1113	3333	4018	4120	4255
1610	2	295	759	324	1155	3683	4085	4132	4468
1611	2	444	877	748	1300	2351	2859	3000	3119
1612	2	316	808	360	1216	3714	4396	4124	4599
1613	2	294	794	323	1216	3714	4396	4140	4599
1614	2	343	785	412	1212	3152	3600	3464	3808
1615	2	277	712	296	1196	3634	4386	4208	4540
1616	2	274	712	301	1113	3333	4018	4120	4255
1617	2	444	877	748	1300	2351	2859	3000	3119
1618	2	366	781	452	1212	3152	3600	3450	3808
1619	2	379	728	550	1258	2422	3001	2910	3186
1620	2	274	712	301	1113	3333	4018	4120	4255
1621	2	337	742	370	1124	3288	3845	3762	4018
1622	2	366	781	452	1212	3152	3600	3450	3808
1623	2	377	868	511	1562	3210	3506	3518	3727
1624	2	307	747	370	1286	3434	3976	3664	4181
1625	2	406	796	677	1300	2351	2859	2932	3119
1626	2	349	778	440	1199	3104	3607	3272	3648
1627	2	442	839	646	1557	2654	3157	3378	3347
1628	2	337	739	423	1199	3104	3607	3480	3648
1629	2	387	796	577	1258	2422	3001	3034	3186
1630	2	370	720	531	1576	3282	3725	3796	3996
1631	2	378	780	474	1199	3104	3607	3340	3648
1632	2	298	738	334	1174	3193	3660	3720	3822
1633	2	294	794	323	1216	3714	4396	4140	4599
1634	2	298	695	356	1113	3333	4018	3558	4255
1635	2	318	743	411	1154	3202	3749	3544	3819
1636	2	299	736	356	1113	3333	4018	3692	4255
1637	2	424	747	727	1661	3533	4124	3836	4254
1638	2	316	808	360	1216	3714	4396	4124	4599
1639	2	286	713	344	1198	3609	3992	4046	4168
1640	2	306	785	343	1216	3714	4396	4090	4599
1641	2	274	712	301	1113	3333	4018	4120	4255
1642	2	322	792	330	1216	3714	4396	4100	4599
1643	2	298	695	356	1113	3333	4018	3558	4255
1644	2	387	796	577	1258	2422	3001	3034	3186
1645	2	426	849	574	1455	2979	3447	3444	3607
1646	2	292	753	340	1198	3609	3992	3946	4168
1647	2	286	713	344	1198	3609	3992	4046	4168
1648	2	272	722	301	1196	3634	4386	4072	4540
1649	2	349	778	440	1199	3104	3607	3272	3648
1650	2	541	842	883	1469	3048	3752	3196	3992
1651	2	304	781	418	1469	3048	3752	4144	3992
1652	2	289	750	352	1155	3683	4085	4046	4468
1653	2	295	781	311	1196	3634	4386	4220	4540
1654	2	306	785	343	1216	3714	4396	4090	4599
1655	2	286	713	344	1198	3609	3992	4046	4168
1656	2	277	712	296	1196	3634	4386	4208	4540
1657	2	506	836	766	1599	2620	2874	2822	3159
1658	2	300	772	425	1429	3403	4139	4280	4141
1659	2	337	742	370	1124	3288	3845	3762	4018
1660	2	251	660	287	1113	3333	4018	3838	4255
1661	2	343	785	412	1212	3152	3600	3464	3808
1662	2	295	742	365	1124	3288	3845	3614	4018
1663	2	448	865	534	1249	3290	3836	3642	4064
1664	2	328	755	385	1339	3236	3698	3476	3873
1665	2	298	738	334	1174	3193	3660	3720	3822
1666	2	295	759	324	1155	3683	4085	4132	4468
1667	2	340	683	386	1174	3193	3660	3432	3822
1668	2	317	723	379	1154	3202	3749	3538	3819
1669	2	313	766	339	1406	3724	4374	4184	4579
1670	2	324	814	376	1661	3533	4124	4660	4254
1671	2	322	741	395	1326	3303	3928	3808	4092
1672	2	316	758	404	1154	3202	3749	3472	3819
1673	2	318	743	411	1154	3202	3749	3544	3819
1674	2	424	747	727	1661	3533	4124	3836	4254
1675	2	426	849	574	1455	2979	3447	3444	3607
1676	2	337	742	370	1124	3288	3845	3762	4018
1677	2	316	758	404	1154	3202	3749	3472	3819
1678	2	300	772	425	1429	3403	4139	4280	4141
1679	2	286	713	344	1198	3609	3992	4046	4168
1680	2	444	877	748	1300	2351	2859	3000	3119
1681	2	387	791	427	1199	3104	3607	3292	3648
1682	2	349	778	440	1199	3104	3607	3272	3648
1683	2	318	725	386	1124	3288	3845	3670	4018
1684	2	448	865	534	1249	3290	3836	3642	4064
1685	2	343	785	412	1212	3152	3600	3464	3808
1686	2	337	809	357	1155	3683	4085	4004	4468
1687	2	741	1190	1082	1429	3403	4139	3610	4141
1688	2	387	791	427	1199	3104	3607	3292	3648
1689	2	301	781	336	1198	3609	3992	3990	4168
1690	2	387	791	427	1199	3104	3607	3292	3648
1691	2	320	749	538	1576	3282	3725	3638	3996
1692	2	473	942	720	1455	2979	3447	3008	3607
1693	2	337	739	423	1199	3104	3607	3480	3648
1694	2	387	791	427	1199	3104	3607	3292	3648
1695	2	473	942	720	1455	2979	3447	3008	3607
1696	2	340	683	386	1174	3193	3660	3432	3822
1697	2	424	747	727	1661	3533	4124	3836	4254
1698	2	298	695	356	1113	3333	4018	3558	4255
1699	2	307	813	360	1155	3683	4085	3936	4468
1700	2	443	889	558	1248	3637	4217	4090	4370
1701	2	317	723	379	1154	3202	3749	3538	3819
1702	2	387	796	577	1258	2422	3001	3034	3186
1703	2	300	772	425	1429	3403	4139	4280	4141
1704	2	295	742	365	1124	3288	3845	3614	4018
1705	2	570	968	877	1599	2620	2874	2950	3159
1706	2	316	808	360	1216	3714	4396	4124	4599
1707	2	318	743	411	1154	3202	3749	3544	3819
1708	2	298	738	334	1174	3193	3660	3720	3822
1709	2	332	758	390	1212	3152	3600	3570	3808
1710	2	426	849	574	1455	2979	3447	3444	3607
1711	2	368	757	446	1326	3303	3928	3648	4092
1712	2	272	722	301	1196	3634	4386	4072	4540
1713	2	322	792	330	1216	3714	4396	4100	4599
1714	2	300	772	425	1429	3403	4139	4280	4141
1715	2	506	836	766	1599	2620	2874	2822	3159
1716	2	300	780	327	1406	3724	4374	4050	4579
1717	2	318	725	386	1124	3288	3845	3670	4018
1718	2	542	977	913	1557	2654	3157	3072	3347
1719	2	307	747	370	1286	3434	3976	3664	4181
1720	2	343	785	412	1212	3152	3600	3464	3808
1721	2	274	712	301	1113	3333	4018	4120	4255
1722	2	281	727	352	1286	3434	3976	4160	4181
1723	2	300	780	327	1406	3724	4374	4050	4579
1724	2	307	747	370	1286	3434	3976	3664	4181
1725	2	298	695	356	1113	3333	4018	3558	4255
1726	2	387	796	577	1258	2422	3001	3034	3186
1727	2	298	695	356	1113	3333	4018	3558	4255
1728	2	300	780	327	1406	3724	4374	4050	4579
1729	2	306	785	343	1216	3714	4396	4090	4599
1730	2	307	813	360	1155	3683	4085	3936	4468
1731	2	328	755	385	1339	3236	3698	3476	3873
1732	2	304	781	418	1469	3048	3752	4144	3992
1733	2	251	660	287	1113	3333	4018	3838	4255
1734	2	387	791	427	1199	3104	3607	3292	3648
1735	2	304	728	361	1339	3236	3698	3510	3873
1736	2	299	736	356	1113	3333	4018	3692	4255
1737	2	379	728	550	1258	2422	3001	2910	3186
1738	2	442	839	646	1557	2654	3157	3378	3347
1739	2	298	738	334	1174	3193	3660	3720	3822
1740	2	444	877	748	1300	2351	2859	3000	3119
1741	2	281	727	352	1286	3434	3976	4160	4181
1742	2	301	772	300	1198	3609	3992	4208	4168
1743	2	316	758	404	1154	3202	3749	3472	3819
1744	2	317	723	379	1154	3202	3749	3538	3819
1745	2	298	738	334	1174	3193	3660	3720	3822
1746	2	378	780	474	1199	3104	3607	3340	3648
1747	2	426	849	574	1455	2979	3447	3444	3607
1748	2	317	723	379	1154	3202	3749	3538	3819
1749	2	343	785	412	1212	3152	3600	3464	3808
1750	2	570	968	877	1599	2620	2874	2950	3159
1751	2	506	836	766	1599	2620	2874	2822	3159
1752	2	506	836	766	1599	2620	2874	2822	3159
1753	2	379	728	550	1258	2422	3001	2910	3186
1754	2	541	842	883	1469	3048	3752	3196	3992
1755	2	295	781	311	1196	3634	4386	4220	4540
1756	2	295	781	311	1196	3634	4386	4220	4540
1757	2	328	801	419	1429	3403	4139	4380	4141
1758	2	476	870	669	1248	3637	4217	4082	4370
1759	2	542	977	913	1557	2654	3157	3072	3347
1760	2	328	755	385	1339	3236	3698	3476	3873
1761	2	324	814	376	1661	3533	4124	4660	4254
1762	2	424	747	727	1661	3533	4124	3836	4254
1763	2	444	877	748	1300	2351	2859	3000	3119
1764	2	304	728	361	1339	3236	3698	3510	3873
1765	2	337	742	370	1124	3288	3845	3762	4018
1766	2	328	801	419	1429	3403	4139	4380	4141
1767	2	313	766	339	1406	3724	4374	4184	4579
1768	2	629	1136	930	1429	3403	4139	3806	4141
1769	2	306	785	343	1216	3714	4396	4090	4599
1770	2	378	780	474	1199	3104	3607	3340	3648
1771	2	277	712	296	1196	3634	4386	4208	4540
1772	2	506	836	766	1599	2620	2874	2822	3159
1773	2	349	778	440	1199	3104	3607	3272	3648
1774	2	295	759	324	1155	3683	4085	4132	4468
1775	2	289	750	352	1155	3683	4085	4046	4468
1776	2	316	758	404	1154	3202	3749	3472	3819
1777	2	295	781	311	1196	3634	4386	4220	4540
1778	2	332	758	390	1212	3152	3600	3570	3808
1779	2	300	780	327	1406	3724	4374	4050	4579
1780	2	316	758	404	1154	3202	3749	3472	3819
1781	2	387	796	577	1258	2422	3001	3034	3186
1782	2	316	758	404	1154	3202	3749	3472	3819
1783	2	272	722	301	1196	3634	4386	4072	4540
1784	2	741	1190	1082	1429	3403	4139	3610	4141
1785	2	328	755	385	1339	3236	3698	3476	3873
1786	2	378	780	474	1199	3104	3607	3340	3648
1787	2	302	793	338	1196	3634	4386	4132	4540
1788	2	292	753	340	1198	3609	3992	3946	4168
1789	2	304	781	418	1469	3048	3752	4144	3992
1790	2	328	755	385	1339	3236	3698	3476	3873
1791	2	322	741	395	1326	3303	3928	3808	4092
1792	2	313	766	339	1406	3724	4374	4184	4579
1793	2	295	759	324	1155	3683	4085	4132	4468
1794	2	274	712	301	1113	3333	4018	4120	4255
1795	2	286	713	344	1198	3609	3992	4046	4168
1796	2	298	695	356	1113	3333	4018	3558	4255
1797	2	328	755	385	1339	3236	3698	3476	3873
1798	2	337	742	370	1124	3288	3845	3762	4018
1799	2	295	759	324	1155	3683	4085	4132	4468
1800	2	307	718	352	1326	3303	3928	3818	4092
1801	2	300	772	425	1429	3403	4139	4280	4141
1802	2	328	801	419	1429	3403	4139	4380	4141
1803	2	338	760	416	1174	3193	3660	3408	3822
1804	2	309	739	349	1124	3288	3845	3762	4018
1805	2	387	796	577	1258	2422	3001	3034	3186
1806	2	322	789	422	1212	3152	3600	3396	3808
1807	2	629	1136	930	1429	3403	4139	3806	4141
1808	2	299	736	356	1113	3333	4018	3692	4255
1809	2	328	755	385	1339	3236	3698	3476	3873
1810	2	307	747	370	1286	3434	3976	3664	4181
1811	2	368	757	446	1326	3303	3928	3648	4092
1812	2	300	780	327	1406	3724	4374	4050	4579
1813	2	337	742	370	1124	3288	3845	3762	4018
1814	2	366	781	452	1212	3152	3600	3450	3808
1815	2	629	1136	930	1429	3403	4139	3806	4141
1816	2	317	723	379	1154	3202	3749	3538	3819
1817	2	741	1190	1082	1429	3403	4139	3610	4141
1818	2	629	1136	930	1429	3403	4139	3806	4141
1819	2	295	742	365	1124	3288	3845	3614	4018
1820	2	570	968	877	1599	2620	2874	2950	3159
1821	2	299	736	356	1113	3333	4018	3692	4255
1822	2	328	755	385	1339	3236	3698	3476	3873
1823	2	251	660	287	1113	3333	4018	3838	4255
1824	2	337	739	423	1199	3104	3607	3480	3648
1825	2	300	780	327	1406	3724	4374	4050	4579
1826	2	343	785	412	1212	3152	3600	3464	3808
1827	2	340	683	386	1174	3193	3660	3432	3822
1828	2	304	781	418	1469	3048	3752	4144	3992
1829	2	448	865	534	1249	3290	3836	3642	4064
1830	2	272	722	301	1196	3634	4386	4072	4540
1831	2	318	725	386	1124	3288	3845	3670	4018
1832	2	322	793	417	1469	3048	3752	4280	3992
1833	2	389	692	741	1469	3048	3752	3078	3992
1834	2	337	809	357	1155	3683	4085	4004	4468
1835	2	337	809	357	1155	3683	4085	4004	4468
1836	2	337	809	357	1155	3683	4085	4004	4468
1837	2	448	865	534	1249	3290	3836	3642	4064
1838	2	292	753	340	1198	3609	3992	3946	4168
1839	2	309	739	349	1124	3288	3845	3762	4018
1840	2	322	793	417	1469	3048	3752	4280	3992
1841	2	343	785	412	1212	3152	3600	3464	3808
1842	2	332	758	390	1212	3152	3600	3570	3808
1843	2	298	695	356	1113	3333	4018	3558	4255
1844	2	281	727	352	1286	3434	3976	4160	4181
1845	2	380	984	513	1286	3434	3976	4120	4181
1846	2	378	780	474	1199	3104	3607	3340	3648
1847	2	322	793	417	1469	3048	3752	4280	3992
1848	2	322	792	330	1216	3714	4396	4100	4599
1849	2	322	789	422	1212	3152	3600	3396	3808
1850	2	340	683	386	1174	3193	3660	3432	3822
1851	2	408	853	544	1308	2989	3449	3444	3671
1852	2	307	718	352	1326	3303	3928	3818	4092
1853	2	444	877	748	1300	2351	2859	3000	3119
1854	2	272	722	301	1196	3634	4386	4072	4540
1855	2	349	778	440	1199	3104	3607	3272	3648
1856	2	281	727	352	1286	3434	3976	4160	4181
1857	2	541	842	883	1469	3048	3752	3196	3992
1858	2	313	766	339	1406	3724	4374	4184	4579
1859	2	299	736	356	1113	3333	4018	3692	4255
1860	2	343	785	412	1212	3152	3600	3464	3808
1861	2	448	865	534	1249	3290	3836	3642	4064
1862	2	406	796	677	1300	2351	2859	2932	3119
1863	2	318	743	411	1154	3202	3749	3544	3819
1864	2	300	780	327	1406	3724	4374	4050	4579
1865	2	387	791	427	1199	3104	3607	3292	3648
1866	2	313	766	339	1406	3724	4374	4184	4579
1867	2	277	712	296	1196	3634	4386	4208	4540
1868	2	349	778	440	1199	3104	3607	3272	3648
1869	2	322	792	330	1216	3714	4396	4100	4599
1870	2	300	780	327	1406	3724	4374	4050	4579
1871	2	440	877	685	1339	3236	3698	3554	3873
1872	2	307	747	370	1286	3434	3976	3664	4181
1873	2	317	723	379	1154	3202	3749	3538	3819
1874	2	251	660	287	1113	3333	4018	3838	4255
1875	2	349	778	440	1199	3104	3607	3272	3648
1876	2	337	742	370	1124	3288	3845	3762	4018
1877	2	317	723	379	1154	3202	3749	3538	3819
1878	2	294	794	323	1216	3714	4396	4140	4599
1879	2	316	758	404	1154	3202	3749	3472	3819
1880	2	444	877	748	1300	2351	2859	3000	3119
1881	2	317	723	379	1154	3202	3749	3538	3819
1882	2	349	778	440	1199	3104	3607	3272	3648
1883	2	272	722	301	1196	3634	4386	4072	4540
1884	2	387	796	577	1258	2422	3001	3034	3186
1885	2	289	750	352	1155	3683	4085	4046	4468
1886	2	370	720	531	1576	3282	3725	3796	3996
1887	2	476	870	669	1248	3637	4217	4082	4370
1888	2	448	865	534	1249	3290	3836	3642	4064
1889	2	328	755	385	1339	3236	3698	3476	3873
1890	2	337	739	423	1199	3104	3607	3480	3648
1891	2	294	794	323	1216	3714	4396	4140	4599
1892	2	629	1136	930	1429	3403	4139	3806	4141
1893	2	281	727	352	1286	3434	3976	4160	4181
1894	2	301	772	300	1198	3609	3992	4208	4168
1895	2	506	1110	658	1661	3533	4124	4460	4254
1896	2	379	728	550	1258	2422	3001	2910	3186
1897	2	406	796	677	1300	2351	2859	2932	3119
1898	2	295	742	365	1124	3288	3845	3614	4018
1899	2	379	850	518	1249	3290	3836	3510	4064
1900	2	316	758	404	1154	3202	3749	3472	3819
1901	2	516	837	787	1557	2654	3157	2802	3347
1902	2	294	794	323	1216	3714	4396	4140	4599
1903	2	307	747	370	1286	3434	3976	3664	4181
1904	2	366	781	452	1212	3152	3600	3450	3808
1905	2	318	725	386	1124	3288	3845	3670	4018
1906	2	295	759	324	1155	3683	4085	4132	4468
1907	2	289	750	352	1155	3683	4085	4046	4468
1908	2	368	757	446	1326	3303	3928	3648	4092
1909	2	424	747	727	1661	3533	4124	3836	4254
1910	2	473	942	720	1455	2979	3447	3008	3607
1911	2	409	1042	615	1406	3724	4374	4164	4579
1912	2	310	695	326	1174	3193	3660	3798	3822
1913	2	332	792	409	1154	3202	3749	3476	3819
1914	2	442	839	646	1557	2654	3157	3378	3347
1915	2	332	758	390	1212	3152	3600	3570	3808
1916	2	387	796	577	1258	2422	3001	3034	3186
1917	2	304	728	361	1339	3236	3698	3510	3873
1918	2	337	739	423	1199	3104	3607	3480	3648
1919	2	542	977	913	1557	2654	3157	3072	3347
1920	2	328	801	419	1429	3403	4139	4380	4141
1921	2	366	781	452	1212	3152	3600	3450	3808
1922	2	340	683	386	1174	3193	3660	3432	3822
1923	2	316	808	360	1216	3714	4396	4124	4599
1924	2	306	785	343	1216	3714	4396	4090	4599
1925	2	316	808	360	1216	3714	4396	4124	4599
1926	2	379	728	550	1258	2422	3001	2910	3186
1927	2	300	780	327	1406	3724	4374	4050	4579
1928	2	301	781	336	1198	3609	3992	3990	4168
1929	2	281	727	352	1286	3434	3976	4160	4181
1930	2	406	796	677	1300	2351	2859	2932	3119
1931	2	322	793	417	1469	3048	3752	4280	3992
1932	2	378	780	474	1199	3104	3607	3340	3648
1933	2	272	725	339	1248	3637	4217	4094	4370
1934	2	378	780	474	1199	3104	3607	3340	3648
1935	2	281	727	352	1286	3434	3976	4160	4181
1936	2	292	753	340	1198	3609	3992	3946	4168
1937	2	301	781	336	1198	3609	3992	3990	4168
1938	2	300	780	327	1406	3724	4374	4050	4579
1939	2	426	849	574	1455	2979	3447	3444	3607
1940	2	629	1136	930	1429	3403	4139	3806	4141
1941	2	332	792	409	1154	3202	3749	3476	3819
1942	2	387	796	577	1258	2422	3001	3034	3186
1943	2	324	814	376	1661	3533	4124	4660	4254
1944	2	378	780	474	1199	3104	3607	3340	3648
1945	2	570	968	877	1599	2620	2874	2950	3159
1946	2	442	839	646	1557	2654	3157	3378	3347
1947	2	317	723	379	1154	3202	3749	3538	3819
1948	2	343	785	412	1212	3152	3600	3464	3808
1949	2	337	742	370	1124	3288	3845	3762	4018
1950	2	316	808	360	1216	3714	4396	4124	4599
1951	2	324	814	376	1661	3533	4124	4660	4254
1952	2	307	747	370	1286	3434	3976	3664	4181
1953	2	337	742	370	1124	3288	3845	3762	4018
1954	2	286	713	344	1198	3609	3992	4046	4168
1955	2	329	869	474	1326	3303	3928	3664	4092
1956	2	370	720	531	1576	3282	3725	3796	3996
1957	2	542	977	913	1557	2654	3157	3072	3347
1958	2	301	772	300	1198	3609	3992	4208	4168
1959	2	340	683	386	1174	3193	3660	3432	3822
1960	2	272	725	339	1248	3637	4217	4094	4370
1961	2	274	712	301	1113	3333	4018	4120	4255
1962	2	277	712	296	1196	3634	4386	4208	4540
1963	2	300	772	425	1429	3403	4139	4280	4141
1964	2	340	683	386	1174	3193	3660	3432	3822
1965	2	337	742	370	1124	3288	3845	3762	4018
1966	2	301	772	300	1198	3609	3992	4208	4168
1967	2	304	781	418	1469	3048	3752	4144	3992
1968	2	349	778	440	1199	3104	3607	3272	3648
1969	2	281	727	352	1286	3434	3976	4160	4181
1970	2	378	780	474	1199	3104	3607	3340	3648
1971	2	295	759	324	1155	3683	4085	4132	4468
1972	2	406	796	677	1300	2351	2859	2932	3119
1973	2	322	793	417	1469	3048	3752	4280	3992
1974	2	444	877	748	1300	2351	2859	3000	3119
1975	2	322	741	395	1326	3303	3928	3808	4092
1976	2	442	839	646	1557	2654	3157	3378	3347
1977	2	318	725	386	1124	3288	3845	3670	4018
1978	2	338	760	416	1174	3193	3660	3408	3822
1979	2	304	728	361	1339	3236	3698	3510	3873
1980	2	324	814	376	1661	3533	4124	4660	4254
1981	2	379	728	550	1258	2422	3001	2910	3186
1982	2	299	736	356	1113	3333	4018	3692	4255
1983	2	506	836	766	1599	2620	2874	2822	3159
1984	2	542	977	913	1557	2654	3157	3072	3347
1985	2	316	758	404	1154	3202	3749	3472	3819
1986	2	340	683	386	1174	3193	3660	3432	3822
1987	2	301	781	336	1198	3609	3992	3990	4168
1988	2	369	750	466	1732	3317	3717	3896	3991
1989	2	440	877	685	1339	3236	3698	3554	3873
1990	2	332	758	390	1212	3152	3600	3570	3808
1991	2	322	792	330	1216	3714	4396	4100	4599
1992	2	317	723	379	1154	3202	3749	3538	3819
1993	2	383	985	647	1286	3434	3976	3614	4181
1994	2	448	865	534	1249	3290	3836	3642	4064
1995	2	301	781	336	1198	3609	3992	3990	4168
1996	2	274	712	301	1113	3333	4018	4120	4255
1997	2	307	747	370	1286	3434	3976	3664	4181
1998	2	340	683	386	1174	3193	3660	3432	3822
1999	2	298	738	334	1174	3193	3660	3720	3822
[truncated: 151 more rows]
